# Supplementary material for: MLL-AF4 cooperates with PAF1 and FACT to drive high-density enhancer interactions in leukemia
Source: Nat Commun. 2023 Aug 25;14:5208. doi: 10.1038/s41467-023-40981-9 (PMC10457349; doi:10.1038/s41467-023-40981-9)
Supplement: Supplementary file 4 — Supplementary Data 1 [file 41467_2023_40981_MOESM4_ESM.xlsx]

## Sheet: Supplementary Data 1
Chromosome	Start	End	Name	clusters_atac	clusters_h3k27ac	gene_id
chr1	1439581	1441753	ma4_0	MA4-2	MA4-1	ATAD3A
chr1	2231499	2233548	ma4_1	MA4-2	MA4-5	LOC100129534
chr1	2478050	2481166	ma4_2	MA4-2	MA4-1	TNFRSF14
chr1	8013558	8015149	ma4_3	MA4-2	MA4-1	PARK7
chr1	8487205	8488810	ma4_4	MA4-5	MA4-1	RERE-AS1
chr1	8585023	8586827	ma4_5	MA4-1	MA4-1	SNORD128
chr1	8772014	8774024	ma4_6	MA4-5	MA4-3	RPL7P11
chr1	10009876	10012068	ma4_7	MA4-2	MA4-1	RN7SKP269
chr1	11296197	11299094	ma4_8	MA4-3	MA4-4	RPL39P6
chr1	11874175	11876254	ma4_9	MA4-4	MA4-1	CLCN6
chr1	12207806	12214496	ma4_10	MA4-2	MA4-1	MIR7846
chr1	12221007	12222946	ma4_11	MA4-1	MA4-5	MIR7846
chr1	12403963	12407062	ma4_12	MA4-2	MA4-3	VPS13D
chr1	12436345	12446330	ma4_13	MA4-3	MA4-4	SNORA59A
chr1	12492806	12500027	ma4_14	MA4-2	MA4-4	SNORA59A
chr1	12507783	12516108	ma4_15	MA4-2	MA4-4	SNORA59A
chr1	12530542	12541989	ma4_16	MA4-2	MA4-3	SNORA59A
chr1	13824516	13827239	ma4_17	MA4-4	MA4-3	LRRC38
chr1	14055425	14061515	ma4_18	MA4-2	MA4-1	PRDM2
chr1	16157207	16164375	ma4_19	MA4-2	MA4-1	RPS16P1
chr1	16211573	16213596	ma4_20	MA4-5	MA4-1	FLJ37453
chr1	17230113	17232220	ma4_21	MA4-2	MA4-1	RNU1-2
chr1	19233607	19235698	ma4_22	MA4-5	MA4-3	ALDH4A1
chr1	19276758	19279237	ma4_23	MA4-2	MA4-4	IFFO2
chr1	22365457	22367549	ma4_24	MA4-2	MA4-1	CDC42
chr1	23851143	23855224	ma4_25	MA4-4	MA4-2	E2F2
chr1	24516279	24518158	ma4_26	MA4-4	MA4-1	IFNLR1
chr1	24860228	24864276	ma4_27	MA4-2	MA4-1	NCMAP-DT
chr1	25174110	25175750	ma4_28	MA4-2	MA4-2	RNU6-1208P
chr1	25565523	25567475	ma4_29	MA4-2	MA4-1	RSRP1
chr1	26609077	26618688	ma4_30	MA4-2	MA4-2	SH3BGRL3
chr1	26946402	26948497	ma4_31	MA4-2	MA4-1	RN7SL679P
chr1	27025006	27025803	ma4_32	MA4-2	MA4-1	ARID1A
chr1	27327163	27329286	ma4_33	MA4-4	MA4-3	TRNP1
chr1	27424748	27427413	ma4_34	MA4-4	MA4-4	SLC9A1
chr1	27729277	27734616	ma4_35	MA4-4	MA4-3	GPR3
chr1	27743159	27745768	ma4_36	MA4-2	MA4-1	GPR3
chr1	27753056	27758666	ma4_37	MA4-4	MA4-3	GPR3
chr1	27985273	27986732	ma4_38	MA4-2	MA4-1	LINC02574
chr1	28201555	28203815	ma4_39	MA4-4	MA4-4	THEMIS2
chr1	28210526	28219391	ma4_40	MA4-2	MA4-1	THEMIS2
chr1	28572477	28575190	ma4_41	MA4-2	MA4-1	ATP5IF1
chr1	31215854	31217979	ma4_42	MA4-2	MA4-1	MIR4420
chr1	31218614	31228120	ma4_43	MA4-2	MA4-1	LAPTM5
chr1	31895679	31897654	ma4_44	MA4-4	MA4-4	SERINC2
chr1	31955064	31957083	ma4_45	MA4-5	MA4-5	LOC441880
chr1	32061297	32063402	ma4_46	MA4-5	MA4-3	TINAGL1
chr1	32354200	32355870	ma4_47	MA4-2	MA4-1	PTP4A2
chr1	32407287	32411380	ma4_48	MA4-2	MA4-1	PTP4A2
chr1	33455032	33459144	ma4_49	MA4-5	MA4-5	LOC100419257
chr1	33563680	33565896	ma4_50	MA4-1	MA4-3	AZIN2
chr1	33592144	33594149	ma4_51	MA4-2	MA4-1	AZIN2
chr1	36269676	36270736	ma4_52	MA4-2	MA4-4	AGO4
chr1	36625480	36628545	ma4_53	MA4-2	MA4-1	MAP7D1
chr1	39512494	39517567	ma4_54	MA4-5	MA4-4	NDUFS5
chr1	39552339	39554445	ma4_55	MA4-4	MA4-4	MACF1
chr1	39657259	39663604	ma4_56	MA4-1	MA4-3	RNA5SP44
chr1	39669317	39673058	ma4_57	MA4-1	MA4-3	RNA5SP44
chr1	39680658	39683140	ma4_58	MA4-2	MA4-2	RNA5SP44
chr1	40529520	40531709	ma4_59	MA4-5	MA4-1	CAP1
chr1	40846643	40855392	ma4_60	MA4-2	MA4-1	SMAP2
chr1	42192197	42194934	ma4_61	MA4-4	MA4-1	LOC100418723
chr1	42204067	42206986	ma4_62	MA4-5	MA4-1	HIVEP3
chr1	43389162	43391350	ma4_63	MA4-2	MA4-1	ATP6V1E1P1
chr1	43396612	43402294	ma4_64	MA4-2	MA4-1	ATP6V0CP4
chr1	44296889	44301793	ma4_65	MA4-4	MA4-2	MIR6079
chr1	44533005	44535170	ma4_66	MA4-5	MA4-3	KRT8P47
chr1	44874964	44887172	ma4_67	MA4-5	MA4-4	RNF220
chr1	45858628	45860802	ma4_68	MA4-4	MA4-4	PPIAP36
chr1	46008159	46011929	ma4_69	MA4-4	MA4-3	AKR1A1
chr1	53101340	53103867	ma4_70	MA4-2	MA4-1	SHISAL2A
chr1	59942476	59944369	ma4_71	MA4-3	MA4-4	FGGY
chr1	63265388	63267834	ma4_72	MA4-5	MA4-1	ATG4C
chr1	66800291	66803641	ma4_73	MA4-2	MA4-5	PDE4B
chr1	66815175	66817717	ma4_74	MA4-2	MA4-5	PDE4B
chr1	72170875	72173577	ma4_75	MA4-4	MA4-3	NEGR1-IT1
chr1	72256299	72258975	ma4_76	MA4-5	MA4-3	NEGR1-IT1
chr1	72341337	72350562	ma4_77	MA4-5	MA4-3	NEGR1-IT1
chr1	84898860	84904280	ma4_78	MA4-1	MA4-4	DNASE2B
chr1	85319086	85321257	ma4_79	MA4-1	MA4-4	LPAR3
chr1	85410197	85412081	ma4_80	MA4-1	MA4-1	MCOLN2
chr1	86900936	86903080	ma4_81	MA4-4	MA4-4	CLCA2
chr1	90156440	90161918	ma4_82	MA4-4	MA4-3	LOC100505788
chr1	90183222	90191228	ma4_83	MA4-2	MA4-3	LOC100505788
chr1	90222410	90224632	ma4_84	MA4-1	MA4-3	LRRC8D
chr1	91852532	91853372	ma4_85	MA4-2	MA4-1	HFM1
chr1	92924802	92926865	ma4_86	MA4-5	MA4-3	GFI1
chr1	94556536	94560350	ma4_87	MA4-5	MA4-3	ABCA4
chr1	101576668	101578805	ma4_88	MA4-1	MA4-3	LOC102606465
chr1	103028821	103031389	ma4_89	MA4-4	MA4-3	SOD2P1
chr1	108281182	108283172	ma4_90	MA4-4	MA4-3	VAV3
chr1	108345603	108350827	ma4_91	MA4-4	MA4-3	MIR7852
chr1	108367745	108376527	ma4_92	MA4-5	MA4-3	MIR7852
chr1	108380446	108388430	ma4_93	MA4-5	MA4-3	MIR7852
chr1	108585818	108587759	ma4_94	MA4-5	MA4-3	VAV3
chr1	108591400	108596135	ma4_95	MA4-5	MA4-3	VAV3
chr1	109132594	109135247	ma4_96	MA4-1	MA4-4	FAM102B
chr1	109188452	109191008	ma4_97	MA4-1	MA4-4	HENMT1
chr1	110356242	110360457	ma4_98	MA4-4	MA4-3	NDUFA5P10
chr1	110552978	110555949	ma4_99	MA4-3	MA4-4	AHCYL1
chr1	112012670	112014105	ma4_100	MA4-2	MA4-1	C1orf162
chr1	112019106	112020976	ma4_101	MA4-2	MA4-2	C1orf162
chr1	112048755	112051487	ma4_102	MA4-2	MA4-1	ADORA3
chr1	112057847	112059896	ma4_103	MA4-5	MA4-5	ADORA3
chr1	113241835	113244938	ma4_104	MA4-5	MA4-3	RHOC
chr1	115640586	115643247	ma4_105	MA4-1	MA4-4	TSPAN2
chr1	117045892	117049068	ma4_106	MA4-2	MA4-5	LINC01762
chr1	117055960	117059065	ma4_107	MA4-1	MA4-3	NAP1L4P1
chr1	117085860	117089552	ma4_108	MA4-3	MA4-5	NAP1L4P1
chr1	117093333	117095211	ma4_109	MA4-3	MA4-5	MIR548AC
chr1	117095577	117100232	ma4_110	MA4-2	MA4-5	MIR548AC
chr1	120557083	120559570	ma4_111	MA4-5	MA4-5	NOTCH2
chr1	120835879	120836504	ma4_112	MA4-2	MA4-5	FAM72B
chr1	121257547	121258409	ma4_113	MA4-1	MA4-1	EMBP1
chr1	121351720	121359276	ma4_114	MA4-3	MA4-1	EMBP1
chr1	121478378	121485684	ma4_115	MA4-3	MA4-1	EMBP1
chr1	143673102	143674048	ma4_116	MA4-2	MA4-1	RNU1-155P
chr1	143686260	143687893	ma4_117	MA4-2	MA4-1	RNU1-155P
chr1	144490986	144493009	ma4_118	MA4-1	MA4-1	NBPF9
chr1	144518896	144521252	ma4_119	MA4-2	MA4-1	NBPF9
chr1	144533114	144534742	ma4_120	MA4-2	MA4-1	NBPF9
chr1	144907376	144910406	ma4_121	MA4-1	MA4-5	PDE4DIP
chr1	144920881	144922985	ma4_122	MA4-3	MA4-4	PDE4DIP
chr1	144927066	144929531	ma4_123	MA4-3	MA4-4	PDE4DIP
chr1	144999611	145005510	ma4_124	MA4-3	MA4-3	PDE4DIP
chr1	145095781	145097288	ma4_125	MA4-1	MA4-1	PDE4DIP
chr1	145138817	145140377	ma4_126	MA4-2	MA4-1	RNU6-1071P
chr1	145262106	145264753	ma4_127	MA4-5	MA4-5	NBPF10
chr1	145267207	145269922	ma4_128	MA4-5	MA4-3	NBPF10
chr1	145454350	145457572	ma4_129	MA4-1	MA4-1	POLR3GL
chr1	145968735	145970104	ma4_130	MA4-1	MA4-1	TRQ-CTG3-1
chr1	147789711	147791681	ma4_131	MA4-1	MA4-4	TRE-TTC6-1
chr1	147993170	147995316	ma4_132	MA4-1	MA4-1	TRN-GTT2-1
chr1	148175977	148177753	ma4_133	MA4-2	MA4-1	LOC729086
chr1	149604530	149606608	ma4_134	MA4-1	MA4-1	TRN-GTT11-2
chr1	150533373	150536785	ma4_135	MA4-2	MA4-1	RN7SL473P
chr1	150582499	150587881	ma4_136	MA4-1	MA4-1	ENSA
chr1	151263678	151267792	ma4_137	MA4-3	MA4-4	RN7SL444P
chr1	151917388	151919478	ma4_138	MA4-1	MA4-4	KRT8P28
chr1	152019531	152021596	ma4_139	MA4-2	MA4-4	S100A11
chr1	153569747	153574206	ma4_140	MA4-5	MA4-1	S100A16
chr1	153741992	153745382	ma4_141	MA4-4	MA4-3	SLC27A3
chr1	153755217	153757169	ma4_142	MA4-2	MA4-1	SLC27A3
chr1	153762096	153763922	ma4_143	MA4-5	MA4-5	LOC343052
chr1	153775829	153778761	ma4_144	MA4-2	MA4-1	LOC343052
chr1	156426115	156428200	ma4_145	MA4-2	MA4-1	MIR9-1HG
chr1	156462979	156468066	ma4_146	MA4-3	MA4-1	MEF2D
chr1	156473067	156479391	ma4_147	MA4-2	MA4-1	MEF2D
chr1	156493341	156496397	ma4_148	MA4-3	MA4-3	MEF2D
chr1	156552015	156553748	ma4_149	MA4-4	MA4-3	TTC24
chr1	158254886	158257100	ma4_150	MA4-4	MA4-1	CD1C
chr1	159879710	159881872	ma4_151	MA4-1	MA4-4	CFAP45
chr1	160758878	160760912	ma4_152	MA4-4	MA4-1	LY9
chr1	160806418	160808951	ma4_153	MA4-2	MA4-3	PPIAP37
chr1	160982548	160984598	ma4_154	MA4-1	MA4-5	F11R
chr1	165818103	165827346	ma4_155	MA4-5	MA4-4	UCK2
chr1	165837342	165841489	ma4_156	MA4-4	MA4-4	MIR3658
chr1	165843893	165850207	ma4_157	MA4-5	MA4-1	MIR3658
chr1	165853026	165856251	ma4_158	MA4-4	MA4-4	MIR3658
chr1	167569329	167573147	ma4_159	MA4-3	MA4-3	RPS18P4
chr1	167580668	167596968	ma4_160	MA4-4	MA4-3	RCSD1
chr1	167601969	167610612	ma4_161	MA4-2	MA4-2	RCSD1
chr1	167715324	167727571	ma4_162	MA4-4	MA4-3	MPZL1
chr1	168503522	168506008	ma4_163	MA4-1	MA4-3	RPL7AP19
chr1	172149632	172151634	ma4_164	MA4-2	MA4-1	DNM3OS
chr1	172787067	172789449	ma4_165	MA4-4	MA4-1	AIMP1P2
chr1	173398157	173400209	ma4_166	MA4-5	MA4-1	PRDX6-AS1
chr1	174958942	174960614	ma4_167	MA4-1	MA4-5	RNU6-307P
chr1	178900360	178904807	ma4_168	MA4-3	MA4-4	ANGPTL1
chr1	182227726	182229765	ma4_169	MA4-1	MA4-3	LINC01344
chr1	198128628	198128867	ma4_170	MA4-2	MA4-1	NEK7
chr1	198566194	198570102	ma4_171	MA4-4	MA4-1	PTPRC
chr1	198589451	198592862	ma4_172	MA4-2	MA4-1	PTPRC
chr1	198610670	198612658	ma4_173	MA4-1	MA4-1	PTPRC
chr1	198624406	198627957	ma4_174	MA4-1	MA4-1	PTPRC
chr1	198632297	198641637	ma4_175	MA4-1	MA4-1	PEBP1P3
chr1	198651754	198654351	ma4_176	MA4-1	MA4-1	PEBP1P3
chr1	198890845	198904057	ma4_177	MA4-2	MA4-4	MIR181A1HG
chr1	198949889	198958160	ma4_178	MA4-3	MA4-4	LINC01221
chr1	198961060	198982761	ma4_179	MA4-3	MA4-3	LINC01221
chr1	198990593	198992417	ma4_180	MA4-3	MA4-3	LINC01222
chr1	198994814	199013929	ma4_181	MA4-5	MA4-3	LINC01222
chr1	200988212	200990341	ma4_182	MA4-2	MA4-1	KIF21B
chr1	203259328	203260652	ma4_183	MA4-2	MA4-1	LINC01353
chr1	203290726	203297488	ma4_184	MA4-2	MA4-1	RNU6-487P
chr1	204448377	204451751	ma4_185	MA4-4	MA4-2	PIK3C2B
chr1	204481470	204483033	ma4_186	MA4-2	MA4-1	MDM4
chr1	204488034	204491618	ma4_187	MA4-2	MA4-2	MDM4
chr1	205253537	205258172	ma4_188	MA4-2	MA4-1	TMCC2
chr1	205282083	205286375	ma4_189	MA4-4	MA4-1	NUAK2
chr1	206752263	206755953	ma4_190	MA4-1	MA4-1	RASSF5
chr1	207998548	208002479	ma4_191	MA4-2	MA4-1	MIR29B2CHG
chr1	208076730	208081969	ma4_192	MA4-5	MA4-4	CD34
chr1	212731627	212733130	ma4_193	MA4-2	MA4-1	ATF3
chr1	214610086	214620758	ma4_194	MA4-5	MA4-4	LOC643454
chr1	220309466	220312236	ma4_195	MA4-5	MA4-3	RPS15AP12
chr1	221049541	221050284	ma4_196	MA4-5	MA4-3	HLX
chr1	221219101	221221423	ma4_197	MA4-5	MA4-5	LOC100132626
chr1	221240829	221244073	ma4_198	MA4-5	MA4-5	LOC100132626
chr1	221339514	221341429	ma4_199	MA4-5	MA4-5	LOC100132626
chr1	221879020	221887321	ma4_200	MA4-1	MA4-4	DUSP10
chr1	222827093	222829323	ma4_201	MA4-1	MA4-4	MIA3
chr1	222944881	222948609	ma4_202	MA4-5	MA4-3	FAM177B
chr1	224520898	224522944	ma4_203	MA4-5	MA4-4	NVL
chr1	225631995	225634130	ma4_204	MA4-1	MA4-2	LBR
chr1	225654269	225656335	ma4_205	MA4-2	MA4-1	LBR
chr1	226184114	226184543	ma4_206	MA4-3	MA4-4	SDE2
chr1	226189544	226191785	ma4_207	MA4-1	MA4-4	SDE2
chr1	226296906	226300463	ma4_208	MA4-4	MA4-1	LINC01703
chr1	226590733	226593293	ma4_209	MA4-4	MA4-2	PARP1
chr1	226848064	226852457	ma4_210	MA4-2	MA4-1	ITPKB-IT1
chr1	226865269	226868670	ma4_211	MA4-2	MA4-1	ITPKB-IT1
chr1	226890414	226892027	ma4_212	MA4-2	MA4-1	ITPKB-IT1
chr1	229614183	229617218	ma4_213	MA4-4	MA4-1	NUP133
chr1	229828342	229830340	ma4_214	MA4-4	MA4-3	LOC100131918
chr1	230236306	230241307	ma4_215	MA4-5	MA4-5	GALNT2
chr1	230242077	230269260	ma4_216	MA4-4	MA4-5	GALNT2
chr1	230275513	230297565	ma4_217	MA4-5	MA4-5	GALNT2
chr1	230300427	230314949	ma4_218	MA4-3	MA4-3	GALNT2
chr1	230319917	230328004	ma4_219	MA4-5	MA4-3	GALNT2
chr1	230342411	230360871	ma4_220	MA4-4	MA4-3	GALNT2
chr1	231007837	231008091	ma4_221	MA4-3	MA4-1	C1orf198
chr1	234533660	234535640	ma4_222	MA4-5	MA4-1	COA6
chr1	234634414	234636613	ma4_223	MA4-3	MA4-5	TARBP1
chr1	234652393	234661486	ma4_224	MA4-5	MA4-3	LINC01354
chr1	234734057	234742770	ma4_225	MA4-1	MA4-1	IRF2BP2
chr1	234748424	234751121	ma4_226	MA4-1	MA4-5	IRF2BP2
chr1	234903950	234914930	ma4_227	MA4-2	MA4-3	PP2672
chr1	234976220	234981674	ma4_228	MA4-2	MA4-5	RNY4P16
chr1	235079210	235082421	ma4_229	MA4-5	MA4-5	LOC101927851
chr1	235089378	235097245	ma4_230	MA4-4	MA4-5	LOC101927851
chr1	235110442	235117582	ma4_231	MA4-5	MA4-5	LOC101927851
chr1	235145591	235152738	ma4_232	MA4-2	MA4-5	LOC101927851
chr1	235242723	235248528	ma4_233	MA4-5	MA4-5	SNORA14B
chr1	236115362	236118803	ma4_234	MA4-4	MA4-3	RNU6-968P
chr1	236134503	236136503	ma4_235	MA4-3	MA4-5	RNU6-968P
chr1	236260240	236261073	ma4_236	MA4-1	MA4-1	LOC343508
chr1	241713941	241716101	ma4_237	MA4-3	MA4-2	KMO
chr1	243669061	243672423	ma4_238	MA4-4	MA4-3	FABP7P1
chr1	243872960	243878117	ma4_239	MA4-3	MA4-4	FABP7P1
chr1	243889794	243895962	ma4_240	MA4-3	MA4-4	FABP7P1
chr1	244461839	244463606	ma4_241	MA4-2	MA4-5	C1orf100
chr1	244481964	244488775	ma4_242	MA4-1	MA4-4	C1orf100
chr1	244825456	244830249	ma4_243	MA4-5	MA4-2	DESI2
chr1	245081684	245085296	ma4_244	MA4-3	MA4-4	RN7SKP55
chr1	245214405	245216620	ma4_245	MA4-5	MA4-4	RNU6-999P
chr1	245970151	245973959	ma4_246	MA4-4	MA4-4	SMYD3
chr1	246732258	246737636	ma4_247	MA4-1	MA4-4	CNST
chr1	246861628	246863391	ma4_248	MA4-4	MA4-3	SCCPDH
chr1	246902064	246906857	ma4_249	MA4-3	MA4-4	RPL35AP6
chr1	246944851	246945561	ma4_250	MA4-5	MA4-3	KIF28P
chr1	247289474	247291563	ma4_251	MA4-2	MA4-1	FGFR3P6
chr1	247372849	247374714	ma4_252	MA4-2	MA4-1	RNA5SP82
chr1	249239727	249240762	ma4_253	MA4-2	MA4-1	RPL23AP25
chr2	695874	697222	ma4_1280	MA4-4	MA4-3	TMEM18
chr2	1369065	1371194	ma4_1281	MA4-4	MA4-3	TPO
chr2	3198557	3202244	ma4_1282	MA4-3	MA4-4	LINC01250
chr2	3243644	3248119	ma4_1283	MA4-1	MA4-3	LINC01250
chr2	3255421	3260016	ma4_1284	MA4-4	MA4-3	EIPR1
chr2	3270414	3272559	ma4_1285	MA4-3	MA4-4	EIPR1
chr2	8683129	8687127	ma4_1286	MA4-5	MA4-5	LINC01814
chr2	9318252	9320303	ma4_1287	MA4-4	MA4-3	ASAP2
chr2	9469775	9471844	ma4_1288	MA4-5	MA4-3	EIF1P7
chr2	9676870	9680170	ma4_1289	MA4-5	MA4-2	ADAM17
chr2	9747560	9749641	ma4_1290	MA4-1	MA4-1	YWHAQ
chr2	9829567	9833935	ma4_1291	MA4-5	MA4-3	RNU4-73P
chr2	11840779	11843174	ma4_1292	MA4-5	MA4-4	LPIN1
chr2	11891159	11895955	ma4_1293	MA4-1	MA4-1	LPIN1
chr2	16803038	16812591	ma4_1294	MA4-4	MA4-3	CYRIA
chr2	16830883	16838628	ma4_1295	MA4-4	MA4-5	CYRIA
chr2	17983914	17987527	ma4_1296	MA4-4	MA4-5	MSGN1
chr2	17993245	17995226	ma4_1297	MA4-4	MA4-5	MSGN1
chr2	26521459	26523555	ma4_1298	MA4-1	MA4-5	ADGRF3
chr2	27303983	27305386	ma4_1299	MA4-1	MA4-2	EMILIN1
chr2	27997086	28001218	ma4_1300	MA4-3	MA4-4	MRPL33
chr2	28018188	28034902	ma4_1301	MA4-3	MA4-4	MRPL33
chr2	28142598	28146262	ma4_1302	MA4-1	MA4-4	MYG1P1
chr2	28175100	28184384	ma4_1303	MA4-1	MA4-3	LOC100422227
chr2	28581368	28584224	ma4_1304	MA4-1	MA4-4	FOSL2
chr2	28631883	28634120	ma4_1305	MA4-1	MA4-4	FLJ31356
chr2	28843637	28845634	ma4_1306	MA4-1	MA4-4	PLB1
chr2	30447422	30449424	ma4_1307	MA4-1	MA4-5	LBH
chr2	31442881	31446976	ma4_1308	MA4-5	MA4-3	CAPN14
chr2	31540708	31542938	ma4_1309	MA4-4	MA4-3	RPL21P70
chr2	32816081	32818222	ma4_1310	MA4-5	MA4-3	BIRC6-AS2
chr2	33141052	33141986	ma4_1311	MA4-1	MA4-1	LINC00486
chr2	37961186	37963512	ma4_1312	MA4-4	MA4-3	CDC42EP3
chr2	39718913	39720890	ma4_1313	MA4-4	MA4-4	MAP4K3-DT
chr2	43183970	43192252	ma4_1314	MA4-5	MA4-3	LINC01819
chr2	43354985	43368058	ma4_1315	MA4-2	MA4-2	LINC02580
chr2	43395275	43406994	ma4_1316	MA4-2	MA4-5	ZFP36L2
chr2	43436348	43440857	ma4_1317	MA4-5	MA4-3	ZFP36L2
chr2	43444579	43451244	ma4_1318	MA4-2	MA4-1	ZFP36L2
chr2	45949429	45963862	ma4_1319	MA4-4	MA4-1	TRQ-TTG5-1
chr2	46051091	46055784	ma4_1320	MA4-4	MA4-3	TRQ-TTG5-1
chr2	46060368	46072774	ma4_1321	MA4-4	MA4-3	TRQ-TTG5-1
chr2	46082495	46090122	ma4_1322	MA4-5	MA4-3	RPL26P15
chr2	46726578	46727967	ma4_1323	MA4-1	MA4-1	TMEM247
chr2	46773972	46776451	ma4_1324	MA4-5	MA4-4	ATP6V1E2
chr2	46795305	46798290	ma4_1325	MA4-5	MA4-1	RHOQ-AS1
chr2	47193612	47195786	ma4_1326	MA4-3	MA4-4	MCFD2
chr2	47202273	47214317	ma4_1327	MA4-4	MA4-2	MCFD2
chr2	47297487	47300736	ma4_1328	MA4-3	MA4-3	STPG4
chr2	47914589	47915921	ma4_1329	MA4-4	MA4-2	RPL18AP6
chr2	47920922	47929892	ma4_1330	MA4-4	MA4-2	RPL18AP6
chr2	47935107	47972876	ma4_1331	MA4-4	MA4-2	NME2P2
chr2	47977023	47989584	ma4_1332	MA4-3	MA4-2	MSH6
chr2	48578955	48585344	ma4_1333	MA4-1	MA4-1	RNU4-49P
chr2	48674348	48677646	ma4_1334	MA4-2	MA4-3	PPP1R21
chr2	54166002	54170191	ma4_1335	MA4-4	MA4-5	PSME4
chr2	54788020	54789617	ma4_1336	MA4-1	MA4-3	SPTBN1
chr2	54795790	54801950	ma4_1337	MA4-2	MA4-3	SPTBN1
chr2	54806437	54818143	ma4_1338	MA4-1	MA4-3	SPTBN1
chr2	60322581	60333173	ma4_1339	MA4-5	MA4-3	MIR4432HG
chr2	60577973	60587672	ma4_1340	MA4-4	MA4-1	MIR4432HG
chr2	60590117	60594241	ma4_1341	MA4-5	MA4-1	MIR4432HG
chr2	60625511	60644968	ma4_1342	MA4-5	MA4-5	MIR4432HG
chr2	60665583	60668482	ma4_1343	MA4-5	MA4-1	MIR4432HG
chr2	60767158	60778132	ma4_1344	MA4-3	MA4-1	BCL11A
chr2	60783289	60784744	ma4_1345	MA4-5	MA4-1	BCL11A
chr2	61990324	61992258	ma4_1346	MA4-1	MA4-5	RPS24P7
chr2	62325426	62327415	ma4_1347	MA4-4	MA4-5	RPSAP26
chr2	62354901	62359715	ma4_1348	MA4-4	MA4-3	RPSAP26
chr2	62367184	62370935	ma4_1349	MA4-4	MA4-3	RPSAP26
chr2	64870950	64872995	ma4_1350	MA4-1	MA4-1	SERTAD2
chr2	64957304	64959405	ma4_1351	MA4-2	MA4-1	RPS10P9
chr2	64977274	64979406	ma4_1352	MA4-2	MA4-1	RN7SL341P
chr2	64993820	64995892	ma4_1353	MA4-2	MA4-5	RN7SL341P
chr2	65064707	65069811	ma4_1354	MA4-4	MA4-5	RN7SL341P
chr2	65085040	65088264	ma4_1355	MA4-4	MA4-1	LINC01800
chr2	65171594	65174365	ma4_1356	MA4-2	MA4-5	LINC02245
chr2	66664757	66664961	ma4_1357	MA4-5	MA4-4	MEIS1
chr2	66669962	66681812	ma4_1358	MA4-5	MA4-4	MEIS1-AS2
chr2	66795317	66797711	ma4_1359	MA4-5	MA4-4	LINC01798
chr2	68498617	68500854	ma4_1360	MA4-5	MA4-3	PPP3R1
chr2	68612699	68616057	ma4_1361	MA4-4	MA4-1	PLEK
chr2	68988394	68999541	ma4_1362	MA4-2	MA4-1	ARHGAP25
chr2	69004542	69023043	ma4_1363	MA4-4	MA4-1	ARHGAP25
chr2	69033677	69039874	ma4_1364	MA4-4	MA4-5	ARHGAP25
chr2	69053803	69065452	ma4_1365	MA4-4	MA4-5	BMP10
chr2	69919644	69922590	ma4_1366	MA4-2	MA4-3	ANXA4
chr2	70321275	70323330	ma4_1367	MA4-1	MA4-1	MRPL36P1
chr2	70358257	70364062	ma4_1368	MA4-2	MA4-1	LINC01816
chr2	70367949	70371003	ma4_1369	MA4-2	MA4-1	LINC01816
chr2	70406600	70409772	ma4_1370	MA4-3	MA4-4	C2orf42
chr2	70697183	70701324	ma4_1371	MA4-3	MA4-4	TGFA-IT1
chr2	71291119	71292925	ma4_1372	MA4-3	MA4-1	NAGK
chr2	74412247	74414071	ma4_1373	MA4-5	MA4-1	MOB1A
chr2	85072504	85074667	ma4_1374	MA4-1	MA4-3	RPL12P18
chr2	85145387	85149001	ma4_1375	MA4-4	MA4-4	RPS2P17
chr2	85631785	85634434	ma4_1376	MA4-1	MA4-3	CAPG
chr2	85661358	85666237	ma4_1377	MA4-1	MA4-5	RNU7-64P
chr2	86262404	86266030	ma4_1378	MA4-2	MA4-1	POLR1A
chr2	89163935	89166956	ma4_1379	MA4-5	MA4-4	IGKJ1
chr2	89480512	89489291	ma4_1380	MA4-5	MA4-4	IGKV2-24
chr2	89507308	89509346	ma4_1381	MA4-5	MA4-4	IGKV1-27
chr2	89849881	89856084	ma4_1382	MA4-3	MA4-1	IGKV2D-40
chr2	89864832	89882304	ma4_1383	MA4-3	MA4-1	IGKV2D-40
chr2	92268076	92270067	ma4_1384	MA4-3	MA4-1	IGKV1OR2-2
chr2	92272537	92277571	ma4_1385	MA4-3	MA4-1	IGKV1OR2-2
chr2	92280006	92287372	ma4_1386	MA4-3	MA4-1	IGKV1OR2-2
chr2	92289788	92291871	ma4_1387	MA4-3	MA4-1	IGKV1OR2-2
chr2	92295532	92326103	ma4_1388	MA4-3	MA4-1	IGKV1OR2-2
chr2	96890381	96892230	ma4_1389	MA4-4	MA4-2	SNORA112
chr2	97151092	97153239	ma4_1390	MA4-1	MA4-4	NEURL3
chr2	97192627	97194875	ma4_1391	MA4-5	MA4-5	LOC105373496
chr2	98364142	98365821	ma4_1392	MA4-4	MA4-4	ZAP70
chr2	99080488	99082795	ma4_1393	MA4-1	MA4-5	INPP4A
chr2	101196498	101198586	ma4_1394	MA4-2	MA4-3	HMGN2P22
chr2	101839808	101841815	ma4_1395	MA4-4	MA4-4	CNOT11
chr2	106389097	106394780	ma4_1396	MA4-4	MA4-4	NCK2
chr2	106402179	106407729	ma4_1397	MA4-1	MA4-4	NCK2
chr2	106411755	106418020	ma4_1398	MA4-2	MA4-3	NCK2
chr2	109210084	109213214	ma4_1399	MA4-5	MA4-4	LIMS1
chr2	109227515	109235206	ma4_1400	MA4-2	MA4-4	LIMS1
chr2	114147173	114149227	ma4_1401	MA4-5	MA4-3	CBWD2
chr2	114616062	114617904	ma4_1402	MA4-4	MA4-1	ACTR3
chr2	120933916	120935679	ma4_1403	MA4-2	MA4-1	MTATP6P26
chr2	122353018	122355149	ma4_1404	MA4-5	MA4-1	CLASP1
chr2	129230092	129232699	ma4_1405	MA4-5	MA4-3	RNA5SP103
chr2	130914296	130916484	ma4_1406	MA4-4	MA4-1	CCDC74B
chr2	132425609	132427919	ma4_1407	MA4-3	MA4-4	C2orf27A
chr2	132986746	132987476	ma4_1408	MA4-3	MA4-1	RNA5-8SP5
chr2	132996110	132997727	ma4_1409	MA4-3	MA4-1	RNA5-8SP5
chr2	133001857	133003756	ma4_1410	MA4-3	MA4-1	RNA5-8SP5
chr2	133023895	133031018	ma4_1411	MA4-3	MA4-1	CDC27P1
chr2	134991266	134992472	ma4_1412	MA4-4	MA4-3	RNA5SP104
chr2	135039731	135042832	ma4_1413	MA4-2	MA4-4	MGAT5
chr2	135081761	135084021	ma4_1414	MA4-4	MA4-4	EDDM3CP
chr2	135164616	135170426	ma4_1415	MA4-4	MA4-2	EDDM3CP
chr2	135700129	135702430	ma4_1416	MA4-5	MA4-5	CCNT2
chr2	136765121	136767164	ma4_1417	MA4-1	MA4-4	DARS1
chr2	136878219	136900684	ma4_1418	MA4-2	MA4-1	CXCR4
chr2	136962287	136972371	ma4_1419	MA4-4	MA4-5	HNRNPKP2
chr2	136994093	137014147	ma4_1420	MA4-4	MA4-1	HNRNPKP2
chr2	137133387	137136824	ma4_1421	MA4-2	MA4-1	RN7SKP141
chr2	143896874	143899725	ma4_1422	MA4-4	MA4-1	ARHGAP15
chr2	145259789	145274680	ma4_1423	MA4-2	MA4-4	ZEB2-AS1
chr2	145284511	145286775	ma4_1424	MA4-3	MA4-4	LOC105373656
chr2	145416116	145423033	ma4_1425	MA4-1	MA4-4	TEX41
chr2	145428034	145445605	ma4_1426	MA4-4	MA4-4	TEX41
chr2	145445820	145446640	ma4_1427	MA4-5	MA4-4	TEX41
chr2	145458572	145472279	ma4_1428	MA4-5	MA4-3	TEX41
chr2	152627235	152632568	ma4_1429	MA4-4	MA4-4	NEB
chr2	153421897	153424542	ma4_1430	MA4-4	MA4-3	PRPF40A
chr2	158219219	158221408	ma4_1431	MA4-5	MA4-4	FAM133DP
chr2	158273894	158278542	ma4_1432	MA4-1	MA4-4	CYTIP
chr2	158295935	158298100	ma4_1433	MA4-2	MA4-1	CYTIP
chr2	158309123	158311248	ma4_1434	MA4-1	MA4-4	CYTIP
chr2	158323955	158328102	ma4_1435	MA4-5	MA4-1	CYTIP
chr2	160104960	160108614	ma4_1436	MA4-5	MA4-3	WDSUB1
chr2	160371418	160373657	ma4_1437	MA4-2	MA4-4	CAPZA1P2
chr2	161522259	161524832	ma4_1438	MA4-5	MA4-4	RBMS1
chr2	169031433	169036318	ma4_1439	MA4-4	MA4-3	PHF5GP
chr2	169066737	169068978	ma4_1440	MA4-1	MA4-4	PHF5GP
chr2	173145129	173147267	ma4_1441	MA4-5	MA4-5	ITGA6
chr2	173374269	173380146	ma4_1442	MA4-5	MA4-3	PDK1
chr2	174222100	174227718	ma4_1443	MA4-3	MA4-4	CDCA7
chr2	174739795	174740731	ma4_1444	MA4-4	MA4-2	RPL5P7
chr2	175453605	175460031	ma4_1445	MA4-2	MA4-1	WIPF1
chr2	176439483	176441580	ma4_1446	MA4-5	MA4-4	EXTL2P1
chr2	178029387	178031400	ma4_1447	MA4-1	MA4-1	STUB1P1
chr2	178145514	178147589	ma4_1448	MA4-3	MA4-3	NFE2L2
chr2	179683623	179685847	ma4_1449	MA4-3	MA4-4	RNU7-104P
chr2	182164212	182167878	ma4_1450	MA4-1	MA4-3	MIR4437
chr2	182172879	182179639	ma4_1451	MA4-2	MA4-1	MIR4437
chr2	182235541	182248004	ma4_1452	MA4-3	MA4-4	MIR4437
chr2	182252792	182262542	ma4_1453	MA4-1	MA4-4	ITGA4
chr2	182271839	182277162	ma4_1454	MA4-4	MA4-2	ITGA4
chr2	182324613	182336999	ma4_1455	MA4-1	MA4-4	ITGA4
chr2	188033022	188035212	ma4_1456	MA4-5	MA4-4	RN7SKP42
chr2	190729792	190732396	ma4_1457	MA4-5	MA4-3	LOC100421409
chr2	191581234	191584171	ma4_1458	MA4-3	MA4-4	NAB1
chr2	196513717	196516121	ma4_1459	MA4-3	MA4-1	SLC39A10
chr2	197023235	197025982	ma4_1460	MA4-1	MA4-1	STK17B
chr2	197075331	197077323	ma4_1461	MA4-1	MA4-1	STK17B
chr2	197095929	197099691	ma4_1462	MA4-2	MA4-2	HECW2-AS1
chr2	197103783	197107942	ma4_1463	MA4-1	MA4-1	HECW2-AS1
chr2	197131772	197135037	ma4_1464	MA4-5	MA4-1	HECW2-AS1
chr2	197278056	197280227	ma4_1465	MA4-4	MA4-3	HECW2
chr2	197851796	197853823	ma4_1466	MA4-5	MA4-4	HNRNPA3P15
chr2	198118273	198122125	ma4_1467	MA4-1	MA4-1	ATP5MC2P3
chr2	201569499	201578944	ma4_1468	MA4-1	MA4-1	AOX3P
chr2	206570784	206572867	ma4_1469	MA4-4	MA4-1	NRP2
chr2	206959681	206964068	ma4_1470	MA4-5	MA4-4	INO80D
chr2	208005517	208010374	ma4_1471	MA4-1	MA4-3	KLF7
chr2	208287969	208289926	ma4_1472	MA4-3	MA4-4	CREB1
chr2	210389893	210392115	ma4_1473	MA4-5	MA4-3	MAP2
chr2	216978391	216980967	ma4_1474	MA4-3	MA4-1	XRCC5
chr2	223730945	223731764	ma4_1475	MA4-1	MA4-1	ACSL3
chr2	224758547	224763276	ma4_1476	MA4-3	MA4-5	GTF3AP3
chr2	225385784	225387644	ma4_1477	MA4-4	MA4-1	ANKRD49P1
chr2	231275466	231277529	ma4_1478	MA4-1	MA4-5	SP100
chr2	231734861	231743668	ma4_1479	MA4-4	MA4-5	ITM2C
chr2	232185889	232187389	ma4_1480	MA4-5	MA4-4	MIR4777
chr2	232347079	232349043	ma4_1481	MA4-2	MA4-5	RNU2-22P
chr2	232409097	232411483	ma4_1482	MA4-5	MA4-3	RPL21P35
chr2	232467770	232471144	ma4_1483	MA4-5	MA4-3	TEX44
chr2	232475240	232481683	ma4_1484	MA4-5	MA4-2	TEX44
chr2	232504979	232508483	ma4_1485	MA4-5	MA4-3	RN7SL499P
chr2	232525606	232541199	ma4_1486	MA4-4	MA4-1	RN7SL499P
chr2	232543917	232551423	ma4_1487	MA4-4	MA4-2	PTMA
chr2	233179719	233182344	ma4_1488	MA4-1	MA4-4	NRBF2P6
chr2	233938686	233942859	ma4_1489	MA4-2	MA4-1	INPP5D
chr2	233945836	233950786	ma4_1490	MA4-1	MA4-1	INPP5D
chr2	234238236	234242710	ma4_1491	MA4-2	MA4-3	DGKD
chr2	234265640	234269456	ma4_1492	MA4-4	MA4-3	DGKD
chr2	237453629	237456246	ma4_1493	MA4-1	MA4-5	ACKR3
chr2	238509797	238516079	ma4_1494	MA4-2	MA4-3	RAB17
chr2	238521401	238527932	ma4_1495	MA4-5	MA4-3	LRRFIP1
chr2	238576908	238587926	ma4_1496	MA4-2	MA4-4	LRRFIP1
chr2	238594591	238598347	ma4_1497	MA4-2	MA4-4	LRRFIP1
chr2	238603348	238612860	ma4_1498	MA4-2	MA4-3	LRRFIP1
chr2	239684790	239686929	ma4_1499	MA4-5	MA4-5	LOC100287387
chr2	240143041	240145493	ma4_1500	MA4-5	MA4-3	MGC16025
chr2	240285128	240295046	ma4_1501	MA4-2	MA4-3	MIR2467
chr2	241504041	241505400	ma4_1502	MA4-1	MA4-1	RNPEPL1
chr2	242754991	242755981	ma4_1503	MA4-1	MA4-5	NEU4
chr2	242784275	242787635	ma4_1504	MA4-2	MA4-4	PDCD1
chr3	5048559	5055565	ma4_1655	MA4-4	MA4-1	BHLHE40-AS1
chr3	5222359	5226891	ma4_1656	MA4-4	MA4-2	EDEM1
chr3	8397864	8399939	ma4_1657	MA4-1	MA4-5	RNU4ATAC17P
chr3	9820681	9823391	ma4_1658	MA4-5	MA4-1	CAMK1
chr3	10222309	10225290	ma4_1659	MA4-4	MA4-3	IRAK2
chr3	10227248	10241451	ma4_1660	MA4-1	MA4-4	IRAK2
chr3	11328840	11333631	ma4_1661	MA4-2	MA4-4	ATG7
chr3	12995580	12999012	ma4_1662	MA4-4	MA4-3	IQSEC1
chr3	13050396	13064751	ma4_1663	MA4-2	MA4-5	IQSEC1
chr3	13454823	13456835	ma4_1664	MA4-2	MA4-1	NUP210
chr3	14184790	14187809	ma4_1665	MA4-1	MA4-4	TMEM43
chr3	14472584	14474721	ma4_1666	MA4-2	MA4-1	SLC6A6
chr3	15688073	15690114	ma4_1667	MA4-1	MA4-5	BTD
chr3	15834049	15836985	ma4_1668	MA4-5	MA4-4	ANKRD28
chr3	17943128	17955513	ma4_1669	MA4-5	MA4-3	PDCL3P3
chr3	17976990	17991897	ma4_1670	MA4-5	MA4-4	LOC339862
chr3	17995804	18001543	ma4_1671	MA4-3	MA4-4	LOC339862
chr3	18006544	18040972	ma4_1672	MA4-5	MA4-3	LOC339862
chr3	18161654	18170811	ma4_1673	MA4-5	MA4-3	LOC339862
chr3	18257939	18270148	ma4_1674	MA4-4	MA4-3	SATB1
chr3	18781557	18783867	ma4_1675	MA4-2	MA4-4	RAD23BP1
chr3	23111749	23114321	ma4_1676	MA4-5	MA4-3	RPL24P7
chr3	26144008	26149398	ma4_1677	MA4-4	MA4-3	RPEP2
chr3	30643868	30645493	ma4_1678	MA4-3	MA4-4	TGFBR2
chr3	30681104	30687328	ma4_1679	MA4-2	MA4-5	TGFBR2
chr3	30695635	30701480	ma4_1680	MA4-2	MA4-2	TGFBR2
chr3	31260249	31267706	ma4_1681	MA4-3	MA4-3	RNA5SP127
chr3	31272707	31275517	ma4_1682	MA4-5	MA4-3	RNA5SP127
chr3	31563046	31565132	ma4_1683	MA4-1	MA4-4	STT3B
chr3	35687647	35698125	ma4_1684	MA4-4	MA4-3	ARPP21
chr3	35700872	35701911	ma4_1685	MA4-4	MA4-3	ARPP21
chr3	35702277	35707870	ma4_1686	MA4-5	MA4-3	ARPP21
chr3	36931794	36937872	ma4_1687	MA4-4	MA4-1	TRANK1
chr3	36941799	36950895	ma4_1688	MA4-1	MA4-1	TRANK1
chr3	36952868	36955245	ma4_1689	MA4-2	MA4-1	TRANK1
chr3	42053920	42056822	ma4_1690	MA4-2	MA4-1	ULK4
chr3	42065920	42068614	ma4_1691	MA4-4	MA4-3	TRAK1
chr3	42107481	42109828	ma4_1692	MA4-5	MA4-1	TRAK1
chr3	42112470	42115040	ma4_1693	MA4-5	MA4-2	TRAK1
chr3	42887847	42890425	ma4_1694	MA4-4	MA4-3	CYP8B1
chr3	46136337	46140742	ma4_1695	MA4-4	MA4-5	XCR1
chr3	46578594	46584542	ma4_1696	MA4-2	MA4-3	LRRC2-AS1
chr3	46967213	46970363	ma4_1697	MA4-4	MA4-1	PTH1R
chr3	47056434	47061620	ma4_1698	MA4-4	MA4-3	NRADDP
chr3	49379986	49384659	ma4_1699	MA4-5	MA4-5	USP4
chr3	49452139	49454980	ma4_1700	MA4-2	MA4-2	TCTA
chr3	50118635	50120942	ma4_1701	MA4-5	MA4-3	RBM5
chr3	52286606	52288745	ma4_1702	MA4-2	MA4-1	PPM1M
chr3	52753839	52755910	ma4_1703	MA4-5	MA4-3	LOC100301990
chr3	56788079	56794002	ma4_1704	MA4-1	MA4-4	ARHGEF3
chr3	57656617	57658564	ma4_1705	MA4-1	MA4-1	DENND6A
chr3	58321533	58322139	ma4_1706	MA4-3	MA4-2	PXK
chr3	58334875	58343292	ma4_1707	MA4-5	MA4-2	PXK
chr3	58937345	58939380	ma4_1708	MA4-4	MA4-3	CFAP20DC
chr3	67946170	67949539	ma4_1709	MA4-4	MA4-3	TAFA1
chr3	69139424	69145604	ma4_1710	MA4-1	MA4-1	ARL6IP5
chr3	69417152	69420816	ma4_1711	MA4-5	MA4-3	FRMD4B
chr3	71436711	71446092	ma4_1712	MA4-5	MA4-1	FOXP1
chr3	71470043	71472296	ma4_1713	MA4-2	MA4-1	FOXP1
chr3	71489365	71508789	ma4_1714	MA4-1	MA4-2	MIR1284
chr3	71544794	71546961	ma4_1715	MA4-1	MA4-4	MIR1284
chr3	71549403	71552967	ma4_1716	MA4-4	MA4-3	MIR1284
chr3	71625483	71630378	ma4_1717	MA4-5	MA4-4	FOXP1
chr3	72358517	72360626	ma4_1718	MA4-5	MA4-3	RYBP
chr3	72630693	72632684	ma4_1719	MA4-4	MA4-4	RNU1-62P
chr3	72787525	72795164	ma4_1720	MA4-2	MA4-4	RNA5SP136
chr3	72803892	72807039	ma4_1721	MA4-1	MA4-4	RNA5SP136
chr3	82127964	82130713	ma4_1722	MA4-5	MA4-4	LINC02008
chr3	97628844	97630884	ma4_1723	MA4-1	MA4-4	RIOX2
chr3	101616872	101618967	ma4_1724	MA4-5	MA4-1	LINC02085
chr3	105088253	105088708	ma4_1725	MA4-1	MA4-1	ALCAM
chr3	106713570	106719403	ma4_1726	MA4-5	MA4-3	RNU6-1308P
chr3	107317176	107319493	ma4_1727	MA4-1	MA4-5	BBX
chr3	107348496	107353887	ma4_1728	MA4-5	MA4-5	BBX
chr3	111263544	111270042	ma4_1729	MA4-2	MA4-5	CD96
chr3	111834148	111849594	ma4_1730	MA4-2	MA4-2	MIR567
chr3	112015563	112017726	ma4_1731	MA4-2	MA4-2	SLC9C1
chr3	112096877	112102937	ma4_1732	MA4-5	MA4-4	CD200
chr3	112109135	112115758	ma4_1733	MA4-5	MA4-3	CD200
chr3	113932059	113934087	ma4_1734	MA4-2	MA4-1	DRD3
chr3	115376325	115378231	ma4_1735	MA4-2	MA4-5	GAP43
chr3	120277201	120279099	ma4_1736	MA4-1	MA4-4	NDUFB4
chr3	121711115	121718654	ma4_1737	MA4-5	MA4-2	ILDR1
chr3	121809944	121811950	ma4_1738	MA4-4	MA4-2	CD86
chr3	121951057	121953162	ma4_1739	MA4-5	MA4-4	CASR
chr3	121988803	121992588	ma4_1740	MA4-2	MA4-3	HNRNPA1P23
chr3	124015504	124019009	ma4_1741	MA4-4	MA4-3	MIR6083
chr3	126061668	126062271	ma4_1742	MA4-2	MA4-1	KLF15
chr3	127518355	127520553	ma4_1743	MA4-5	MA4-2	MGLL
chr3	128335069	128337847	ma4_1744	MA4-2	MA4-1	RPN1
chr3	128398842	128401010	ma4_1745	MA4-2	MA4-1	POU5F1P6
chr3	128715419	128717646	ma4_1746	MA4-4	MA4-4	CFAP92
chr3	138296396	138299427	ma4_1747	MA4-4	MA4-3	CEP70
chr3	138404596	138408115	ma4_1748	MA4-5	MA4-4	PIK3CB
chr3	138633691	138635420	ma4_1749	MA4-1	MA4-1	ATP5MC1P3
chr3	141217017	141219328	ma4_1750	MA4-1	MA4-4	RASA2
chr3	141242633	141250256	ma4_1751	MA4-2	MA4-3	RASA2
chr3	141513194	141517954	ma4_1752	MA4-1	MA4-3	GRK7
chr3	150323608	150324695	ma4_1753	MA4-5	MA4-1	SELENOT
chr3	150477295	150478455	ma4_1754	MA4-2	MA4-5	SIAH2
chr3	151909605	151920717	ma4_1755	MA4-2	MA4-1	LOC101928166
chr3	151936484	151958920	ma4_1756	MA4-3	MA4-4	MBNL1
chr3	151963921	151966487	ma4_1757	MA4-2	MA4-4	MBNL1
chr3	151969659	151984217	ma4_1758	MA4-2	MA4-3	MBNL1
chr3	151989915	151994706	ma4_1759	MA4-2	MA4-4	MBNL1-AS1
chr3	152019303	152022429	ma4_1760	MA4-2	MA4-4	MBNL1
chr3	152938705	152940818	ma4_1761	MA4-1	MA4-3	RN7SL300P
chr3	154588772	154591093	ma4_1762	MA4-5	MA4-4	MME
chr3	158068246	158075352	ma4_1763	MA4-5	MA4-2	LOC100422604
chr3	167741393	167746906	ma4_1764	MA4-3	MA4-4	HMGN2P26
chr3	171504920	171510375	ma4_1765	MA4-4	MA4-4	PLD1
chr3	176858513	176864791	ma4_1766	MA4-1	MA4-1	RNU6-681P
chr3	177075971	177079261	ma4_1767	MA4-1	MA4-1	ASS1P7
chr3	177314796	177316744	ma4_1768	MA4-2	MA4-2	RN7SKP52
chr3	177650190	177654537	ma4_1769	MA4-5	MA4-3	RNU6-1120P
chr3	178762382	178765298	ma4_1770	MA4-3	MA4-5	ZMAT3
chr3	179673108	179675470	ma4_1771	MA4-5	MA4-4	PEX5L
chr3	183229130	183234903	ma4_1772	MA4-2	MA4-2	KLHL6-AS1
chr3	184189829	184191906	ma4_1773	MA4-5	MA4-3	LOC391600
chr3	185462265	185466416	ma4_1774	MA4-5	MA4-3	MIR548AQ
chr3	185477130	185483191	ma4_1775	MA4-5	MA4-4	MIR548AQ
chr3	185927318	185929425	ma4_1776	MA4-5	MA4-3	ETV5
chr3	186759071	186763165	ma4_1777	MA4-2	MA4-1	ST6GAL1
chr3	188138668	188140624	ma4_1778	MA4-4	MA4-1	LPP-AS1
chr3	188156198	188158327	ma4_1779	MA4-5	MA4-5	LPP-AS1
chr3	190283493	190285475	ma4_1780	MA4-5	MA4-4	IL1RAP
chr3	190334327	190337187	ma4_1781	MA4-5	MA4-4	GCNT1P3
chr3	194820804	194823457	ma4_1782	MA4-5	MA4-4	XXYLT1-AS1
chr3	195822880	195824912	ma4_1783	MA4-4	MA4-5	TFRC
chr3	195945905	195947686	ma4_1784	MA4-1	MA4-3	SLC51A
chr3	196369065	196370738	ma4_1785	MA4-4	MA4-1	NRROS
chr3	196625443	196626001	ma4_1786	MA4-3	MA4-1	SENP5
chr4	9893	10371	ma4_1787	MA4-2	MA4-1	ZNF595
chr4	1193351	1196605	ma4_1788	MA4-2	MA4-2	SPON2
chr4	1716546	1720549	ma4_1789	MA4-4	MA4-2	SLBP
chr4	1831139	1836873	ma4_1790	MA4-4	MA4-5	LETM1
chr4	2282499	2284583	ma4_1791	MA4-2	MA4-4	MXD4
chr4	2747022	2749182	ma4_1792	MA4-2	MA4-1	TNIP2
chr4	2787733	2790148	ma4_1793	MA4-2	MA4-1	SH3BP2
chr4	2833647	2841093	ma4_1794	MA4-2	MA4-5	ADD1
chr4	2932793	2933413	ma4_1795	MA4-4	MA4-2	MFSD10
chr4	4944691	4947906	ma4_1796	MA4-4	MA4-2	RN7SKP113
chr4	6887097	6896764	ma4_1797	MA4-5	MA4-3	TBC1D14
chr4	6914053	6921268	ma4_1798	MA4-2	MA4-3	TBC1D14
chr4	6937994	6946267	ma4_1799	MA4-2	MA4-3	TBC1D14
chr4	7649506	7658745	ma4_1800	MA4-3	MA4-4	AFAP1-AS1
chr4	8381744	8389354	ma4_1801	MA4-3	MA4-5	RNA5SP152
chr4	10704908	10706948	ma4_1802	MA4-5	MA4-4	CLNK
chr4	15006605	15008356	ma4_1803	MA4-1	MA4-4	CPEB2
chr4	15673617	15680949	ma4_1804	MA4-3	MA4-2	FAM200B
chr4	15755204	15759278	ma4_1805	MA4-1	MA4-2	LOC100288771
chr4	15799285	15802146	ma4_1806	MA4-4	MA4-2	CD38
chr4	15809438	15811539	ma4_1807	MA4-3	MA4-2	CD38
chr4	16028079	16040752	ma4_1808	MA4-5	MA4-3	PROM1
chr4	16055934	16059941	ma4_1809	MA4-5	MA4-3	PROM1
chr4	16062467	16064876	ma4_1810	MA4-3	MA4-4	PROM1
chr4	16196929	16206025	ma4_1811	MA4-5	MA4-4	TAPT1
chr4	16207786	16215110	ma4_1812	MA4-3	MA4-4	TAPT1
chr4	16218343	16225593	ma4_1813	MA4-5	MA4-4	TAPT1
chr4	16230786	16240965	ma4_1814	MA4-5	MA4-3	TAPT1-AS1
chr4	23334966	23337005	ma4_1815	MA4-1	MA4-3	RFPL4AP3
chr4	25750647	25754393	ma4_1816	MA4-4	MA4-4	MTCO3P44
chr4	37749280	37752278	ma4_1817	MA4-5	MA4-3	RELL1
chr4	37755362	37761055	ma4_1818	MA4-5	MA4-4	RPL21P45
chr4	37978299	37980407	ma4_1819	MA4-1	MA4-1	PTTG2
chr4	37990783	37993644	ma4_1820	MA4-5	MA4-4	PSME2P4
chr4	38073118	38088131	ma4_1821	MA4-5	MA4-4	TBC1D1
chr4	38129838	38134733	ma4_1822	MA4-2	MA4-1	TBC1D1
chr4	38175889	38179896	ma4_1823	MA4-1	MA4-4	TBC1D1
chr4	38319751	38321929	ma4_1824	MA4-1	MA4-1	LINC02513
chr4	38668749	38669853	ma4_1825	MA4-1	MA4-5	KLF3-AS1
chr4	38763013	38764520	ma4_1826	MA4-5	MA4-1	RNA5SP158
chr4	38787111	38788507	ma4_1827	MA4-4	MA4-1	TLR10
chr4	39354253	39356407	ma4_1828	MA4-1	MA4-1	RFC1
chr4	40185430	40189756	ma4_1829	MA4-4	MA4-1	RHOH
chr4	40201151	40203834	ma4_1830	MA4-2	MA4-1	RHOH
chr4	40302397	40306701	ma4_1831	MA4-2	MA4-2	LINC02265
chr4	40575249	40580174	ma4_1832	MA4-5	MA4-5	RBM47
chr4	42644961	42647274	ma4_1833	MA4-4	MA4-2	ATP8A1
chr4	48195273	48199851	ma4_1834	MA4-3	MA4-2	TXK
chr4	48212726	48215425	ma4_1835	MA4-5	MA4-2	TEC
chr4	49093440	49158587	ma4_1836	MA4-3	MA4-1	LOC100419003
chr4	49633371	49660174	ma4_1837	MA4-3	MA4-1	SNX18P25
chr4	56201649	56203748	ma4_1838	MA4-5	MA4-3	SRD5A3
chr4	57665394	57669499	ma4_1839	MA4-1	MA4-4	RN7SL357P
chr4	68264444	68266718	ma4_1840	MA4-3	MA4-1	LOC101927237
chr4	75263357	75264690	ma4_1841	MA4-2	MA4-5	EREG
chr4	76623018	76625045	ma4_1842	MA4-5	MA4-1	G3BP2
chr4	77116604	77122705	ma4_1843	MA4-4	MA4-5	SCARB2
chr4	77526744	77529456	ma4_1844	MA4-4	MA4-3	MIR548AH
chr4	77927724	77929758	ma4_1845	MA4-5	MA4-5	TXNP6
chr4	78047511	78049910	ma4_1846	MA4-5	MA4-1	LOC339966
chr4	78114334	78116341	ma4_1847	MA4-2	MA4-1	FTLP9
chr4	78773989	78779197	ma4_1848	MA4-2	MA4-4	MRPL1
chr4	80273460	80274917	ma4_1849	MA4-3	MA4-1	NAA11
chr4	80979041	80981519	ma4_1850	MA4-1	MA4-4	ANTXR2
chr4	81044166	81062555	ma4_1851	MA4-2	MA4-5	RPSAP39
chr4	81794241	81799982	ma4_1852	MA4-4	MA4-2	BMP3
chr4	82411837	82416009	ma4_1853	MA4-1	MA4-4	RASGEF1B
chr4	82425595	82427722	ma4_1854	MA4-1	MA4-5	RASGEF1B
chr4	82481497	82484366	ma4_1855	MA4-4	MA4-1	RASGEF1B
chr4	82568526	82572800	ma4_1856	MA4-4	MA4-3	MTCYBP44
chr4	84138172	84140329	ma4_1857	MA4-2	MA4-1	LOC391674
chr4	87858654	87868761	ma4_1858	MA4-4	MA4-3	AFF1
chr4	87878744	87891092	ma4_1859	MA4-5	MA4-3	TECRP1
chr4	87893667	87904548	ma4_1860	MA4-3	MA4-4	TECRP1
chr4	90390274	90392434	ma4_1861	MA4-1	MA4-4	GPRIN3
chr4	99367267	99369273	ma4_1862	MA4-1	MA4-4	RPL21P48
chr4	101027456	101029605	ma4_1863	MA4-4	MA4-3	DYNLL1P6
chr4	102023171	102026216	ma4_1864	MA4-5	MA4-3	MIR8066
chr4	102047547	102051413	ma4_1865	MA4-4	MA4-3	MIR8066
chr4	102725417	102732498	ma4_1866	MA4-4	MA4-1	BANK1
chr4	102737499	102741575	ma4_1867	MA4-3	MA4-4	BANK1
chr4	102907156	102910667	ma4_1868	MA4-4	MA4-4	MTND5P5
chr4	114482246	114488638	ma4_1869	MA4-1	MA4-1	RNU1-138P
chr4	114514028	114516307	ma4_1870	MA4-4	MA4-4	CAMK2D
chr4	114535459	114545735	ma4_1871	MA4-3	MA4-4	CAMK2D
chr4	124364113	124366133	ma4_1872	MA4-5	MA4-5	SPRY1
chr4	124938938	124941504	ma4_1873	MA4-5	MA4-5	PPIAP76
chr4	140127973	140130586	ma4_1874	MA4-5	MA4-4	RN7SL311P
chr4	140215789	140217743	ma4_1875	MA4-1	MA4-1	NDUFC1
chr4	140339183	140341684	ma4_1876	MA4-5	MA4-3	LOC100421868
chr4	140655334	140657414	ma4_1877	MA4-5	MA4-3	H3P16
chr4	140974194	140979976	ma4_1878	MA4-5	MA4-3	LOC101927516
chr4	141013446	141026176	ma4_1879	MA4-1	MA4-3	LOC101927516
chr4	141071365	141072837	ma4_1880	MA4-1	MA4-3	MAML3
chr4	141154015	141160437	ma4_1881	MA4-5	MA4-3	SCOC
chr4	144279330	144281538	ma4_1882	MA4-5	MA4-5	RPS2P20
chr4	144297693	144300322	ma4_1883	MA4-4	MA4-5	RPS2P20
chr4	144322552	144329415	ma4_1884	MA4-5	MA4-3	RPSAP36
chr4	144338028	144340672	ma4_1885	MA4-4	MA4-5	RPSAP36
chr4	153379377	153386496	ma4_1886	MA4-5	MA4-4	MIR3140
chr4	154359413	154361410	ma4_1887	MA4-2	MA4-2	TMEM131L
chr4	154408364	154410757	ma4_1888	MA4-2	MA4-1	TMEM131L
chr4	156557761	156561824	ma4_1889	MA4-5	MA4-3	GUCY1A1
chr4	156596345	156598716	ma4_1890	MA4-5	MA4-4	GUCY1A1
chr4	157874699	157876690	ma4_1891	MA4-5	MA4-4	PDGFC
chr4	159730594	159733314	ma4_1892	MA4-5	MA4-3	FNIP2
chr4	166176252	166178811	ma4_1893	MA4-1	MA4-3	RNU4-87P
chr4	170213482	170215880	ma4_1894	MA4-5	MA4-3	SH3RF1
chr4	170331173	170333721	ma4_1895	MA4-1	MA4-5	SH3RF1
chr4	171945411	171947776	ma4_1896	MA4-5	MA4-3	LINC02431
chr4	183727623	183731706	ma4_1897	MA4-1	MA4-4	DCTD
chr4	185264146	185269591	ma4_1898	MA4-5	MA4-5	LINC02363
chr4	185305960	185309527	ma4_1899	MA4-5	MA4-3	LINC02362
chr4	185315039	185319826	ma4_1900	MA4-4	MA4-5	LINC02362
chr4	185337577	185340173	ma4_1901	MA4-1	MA4-5	LINC02362
chr4	185454637	185456236	ma4_1902	MA4-1	MA4-4	LINC02427
chr4	191043534	191044401	ma4_1903	MA4-2	MA4-1	DUX4L2
chr5	9909	11912	ma4_1904	MA4-2	MA4-1	LOC100128803
chr5	961043	965929	ma4_1905	MA4-4	MA4-3	LOC100506688
chr5	989495	991805	ma4_1906	MA4-4	MA4-3	LOC100506688
chr5	1132946	1134963	ma4_1907	MA4-4	MA4-5	SLC12A7
chr5	1311992	1324706	ma4_1908	MA4-2	MA4-2	MIR4457
chr5	10607041	10609087	ma4_1909	MA4-5	MA4-2	ANKRD33B
chr5	18697644	18699768	ma4_1910	MA4-4	MA4-1	RN7SL58P
chr5	18744914	18746931	ma4_1911	MA4-2	MA4-1	UBE2V1P12
chr5	33363772	33365856	ma4_1912	MA4-5	MA4-3	TARS1
chr5	35671478	35674235	ma4_1913	MA4-1	MA4-3	RNU7-130P
chr5	35882188	35887724	ma4_1914	MA4-3	MA4-3	IL7R
chr5	35907337	35910234	ma4_1915	MA4-5	MA4-3	CAPSL
chr5	36689255	36693712	ma4_1916	MA4-5	MA4-5	SLC1A3
chr5	36723681	36725656	ma4_1917	MA4-5	MA4-1	SLC1A3
chr5	40377832	40380652	ma4_1918	MA4-1	MA4-3	RNU1-150P
chr5	40405952	40411782	ma4_1919	MA4-1	MA4-3	RNU1-150P
chr5	40484291	40488058	ma4_1920	MA4-1	MA4-4	PTGER4
chr5	40682517	40683761	ma4_1921	MA4-1	MA4-4	PTGER4
chr5	42949164	42953218	ma4_1922	MA4-1	MA4-4	PRELID3BP7
chr5	42995935	43001949	ma4_1923	MA4-5	MA4-4	FLJ32255
chr5	43007624	43011329	ma4_1924	MA4-1	MA4-5	LOC648987
chr5	49723862	49734621	ma4_1925	MA4-1	MA4-4	EMB
chr5	49739622	49742159	ma4_1926	MA4-2	MA4-2	EMB
chr5	49848721	49851180	ma4_1927	MA4-3	MA4-4	LOC202319
chr5	49937347	49956144	ma4_1928	MA4-5	MA4-4	PARP8
chr5	53941276	53944585	ma4_1929	MA4-2	MA4-2	LOC102467080
chr5	56031433	56034320	ma4_1930	MA4-4	MA4-3	LOC105378979
chr5	59834428	59838550	ma4_1931	MA4-4	MA4-3	PDE4D
chr5	64330753	64332804	ma4_1932	MA4-1	MA4-5	LOC100419140
chr5	67527926	67539837	ma4_1933	MA4-1	MA4-3	PIK3R1
chr5	69139373	69141653	ma4_1934	MA4-1	MA4-1	LOC728506
chr5	70584694	70586875	ma4_1935	MA4-2	MA4-1	GUSBP17
chr5	71602888	71604902	ma4_1936	MA4-2	MA4-1	RN7SL153P
chr5	73977027	73978557	ma4_1937	MA4-3	MA4-3	HEXB
chr5	75685731	75689980	ma4_1938	MA4-2	MA4-3	IQGAP2
chr5	76588509	76591479	ma4_1939	MA4-4	MA4-3	ALDH7A1P1
chr5	79430602	79434022	ma4_1940	MA4-2	MA4-3	THBS4-AS1
chr5	79484409	79490838	ma4_1941	MA4-2	MA4-2	SERINC5
chr5	80050064	80052723	ma4_1942	MA4-1	MA4-4	RPS26P27
chr5	80925833	80930927	ma4_1943	MA4-5	MA4-3	SSBP2
chr5	81074130	81076019	ma4_1944	MA4-1	MA4-5	SSBP2
chr5	81641434	81644326	ma4_1945	MA4-3	MA4-4	ATP6AP1L
chr5	88027778	88037868	ma4_1946	MA4-5	MA4-5	LINC00461
chr5	88106338	88117243	ma4_1947	MA4-4	MA4-3	MEF2C
chr5	88125509	88144468	ma4_1948	MA4-5	MA4-4	MEF2C
chr5	88164231	88176500	ma4_1949	MA4-5	MA4-4	MEF2C
chr5	88566557	88568636	ma4_1950	MA4-5	MA4-5	MEF2C
chr5	94362302	94365281	ma4_1951	MA4-5	MA4-3	MCTP1
chr5	94383702	94385509	ma4_1952	MA4-5	MA4-3	MCTP1
chr5	95204674	95207132	ma4_1953	MA4-1	MA4-3	LINC01554
chr5	96231340	96233494	ma4_1954	MA4-5	MA4-1	ERAP2
chr5	96267820	96269283	ma4_1955	MA4-1	MA4-1	LNPEP
chr5	96296637	96299470	ma4_1956	MA4-1	MA4-2	LNPEP
chr5	98268270	98270255	ma4_1957	MA4-1	MA4-4	LOC100289230
chr5	98361654	98363698	ma4_1958	MA4-4	MA4-5	RPS9P3
chr5	100223394	100227306	ma4_1959	MA4-2	MA4-2	ST8SIA4
chr5	100233785	100236485	ma4_1960	MA4-1	MA4-1	ST8SIA4
chr5	102546717	102548952	ma4_1961	MA4-5	MA4-3	MACIR
chr5	109705689	109708534	ma4_1962	MA4-5	MA4-4	MIR548F3
chr5	114192821	114194935	ma4_1963	MA4-3	MA4-4	LOC101927078
chr5	122032046	122033947	ma4_1964	MA4-3	MA4-2	ARGFXP1
chr5	126083107	126085163	ma4_1965	MA4-1	MA4-1	RNU6-752P
chr5	126187953	126190127	ma4_1966	MA4-2	MA4-4	LMNB1
chr5	126322732	126325626	ma4_1967	MA4-4	MA4-5	MARCHF3
chr5	130544501	130546525	ma4_1968	MA4-1	MA4-1	LYRM7
chr5	130587801	130589897	ma4_1969	MA4-1	MA4-1	CDC42SE2
chr5	130714194	130716741	ma4_1970	MA4-1	MA4-1	CDC42SE2
chr5	131749121	131767005	ma4_1971	MA4-2	MA4-3	IRF1-AS1
chr5	131770302	131775760	ma4_1972	MA4-2	MA4-4	IRF1-AS1
chr5	131788973	131810926	ma4_1973	MA4-2	MA4-3	IRF1
chr5	131829711	131833307	ma4_1974	MA4-2	MA4-5	IRF1
chr5	133262259	133272910	ma4_1975	MA4-4	MA4-3	WSPAR
chr5	134148252	134150349	ma4_1976	MA4-5	MA4-1	RPL34P13
chr5	134730514	134732420	ma4_1977	MA4-5	MA4-4	MACROH2A1
chr5	134745907	134762905	ma4_1978	MA4-5	MA4-3	MACROH2A1
chr5	138728102	138728292	ma4_1979	MA4-1	MA4-1	MZB1
chr5	139046752	139050963	ma4_1980	MA4-4	MA4-1	CXXC5
chr5	139088135	139091817	ma4_1981	MA4-1	MA4-4	RNU6-236P
chr5	139118855	139123307	ma4_1982	MA4-4	MA4-3	PSD2-AS1
chr5	139720471	139723687	ma4_1983	MA4-4	MA4-3	HBEGF
chr5	140883452	140896120	ma4_1984	MA4-3	MA4-2	PCDHGC5
chr5	140983592	140989512	ma4_1985	MA4-1	MA4-3	DIAPH1
chr5	142600000	142603350	ma4_1986	MA4-1	MA4-1	ARHGAP26-IT1
chr5	142770358	142780347	ma4_1987	MA4-3	MA4-1	NR3C1
chr5	142984047	142987407	ma4_1988	MA4-5	MA4-3	RNU7-156P
chr5	143170253	143173300	ma4_1989	MA4-5	MA4-3	HMHB1
chr5	146861185	146865101	ma4_1990	MA4-5	MA4-4	DPYSL3
chr5	147091898	147093989	ma4_1991	MA4-3	MA4-4	JAKMIP2
chr5	148184292	148190488	ma4_1992	MA4-5	MA4-5	ADRB2
chr5	149460747	149462791	ma4_1993	MA4-5	MA4-3	CSF1R
chr5	149788534	149789818	ma4_1994	MA4-5	MA4-1	CD74
chr5	150141079	150155818	ma4_1995	MA4-5	MA4-3	DCTN4
chr5	150160819	150171355	ma4_1996	MA4-1	MA4-3	SMIM3
chr5	150594195	150601152	ma4_1997	MA4-4	MA4-1	LOC105378230
chr5	151440062	151442032	ma4_1998	MA4-4	MA4-4	LINC01933
chr5	156698834	156700687	ma4_1999	MA4-2	MA4-1	CYFIP2
chr5	157620728	157626746	ma4_2000	MA4-4	MA4-3	LOC100130177
chr5	157936107	157944402	ma4_2001	MA4-4	MA4-3	LINC02227
chr5	158174560	158186965	ma4_2002	MA4-4	MA4-2	LINC02227
chr5	158191121	158209354	ma4_2003	MA4-4	MA4-2	EBF1
chr5	158238470	158258135	ma4_2004	MA4-4	MA4-2	EBF1
chr5	158271346	158277051	ma4_2005	MA4-4	MA4-5	EBF1
chr5	158277127	158282821	ma4_2006	MA4-4	MA4-5	EBF1
chr5	158437262	158439285	ma4_2007	MA4-4	MA4-2	EBF1
chr5	158476350	158480212	ma4_2008	MA4-4	MA4-1	EBF1
chr5	159687746	159690648	ma4_2009	MA4-5	MA4-3	LOC727947
chr5	159695454	159699545	ma4_2010	MA4-5	MA4-3	LOC727947
chr5	163341526	163344124	ma4_2011	MA4-5	MA4-4	LSM1P2
chr5	164612367	164617629	ma4_2012	MA4-5	MA4-3	RNU6-209P
chr5	166887023	166889151	ma4_2013	MA4-3	MA4-3	TENM2
chr5	169705460	169707432	ma4_2014	MA4-1	MA4-3	LCP2
chr5	171537717	171543033	ma4_2015	MA4-2	MA4-1	STK10
chr5	171601320	171608060	ma4_2016	MA4-2	MA4-2	STK10
chr5	172192825	172195697	ma4_2017	MA4-1	MA4-3	LOC401218
chr5	172200698	172205889	ma4_2018	MA4-2	MA4-5	DUSP1
chr5	172213790	172222763	ma4_2019	MA4-4	MA4-3	DUSP1
chr5	172263754	172283292	ma4_2020	MA4-4	MA4-3	ERGIC1
chr5	173208335	173210476	ma4_2021	MA4-1	MA4-4	LINC01485
chr5	173344582	173346186	ma4_2022	MA4-2	MA4-1	CPEB4
chr5	175398353	175400565	ma4_2023	MA4-4	MA4-3	THOC3
chr5	175862486	175870113	ma4_2024	MA4-5	MA4-3	FAF2
chr5	176420831	176422898	ma4_2025	MA4-4	MA4-1	UIMC1
chr5	176733300	176736398	ma4_2026	MA4-5	MA4-4	PRELID1
chr5	177297293	177299593	ma4_2027	MA4-4	MA4-3	LOC728554
chr5	179397083	179399167	ma4_2028	MA4-5	MA4-1	RPS15AP18
chr5	179433005	179436468	ma4_2029	MA4-5	MA4-3	MIR340
chr6	710123	712207	ma4_2030	MA4-2	MA4-5	EXOC2
chr6	1553828	1555860	ma4_2031	MA4-3	MA4-4	ELF2P2
chr6	2732570	2734601	ma4_2032	MA4-5	MA4-4	MYLK4
chr6	2817647	2822747	ma4_2033	MA4-5	MA4-3	SERPINB1
chr6	2990701	2991199	ma4_2034	MA4-1	MA4-2	LINC01011
chr6	4017499	4019033	ma4_2035	MA4-2	MA4-1	PRPF4B
chr6	5174106	5176680	ma4_2036	MA4-2	MA4-3	MIR3691
chr6	5505529	5508905	ma4_2037	MA4-3	MA4-5	LOC101927972
chr6	5723270	5725286	ma4_2038	MA4-4	MA4-3	LOC101927950
chr6	5762510	5765734	ma4_2039	MA4-4	MA4-3	RPL34P16
chr6	6402051	6408930	ma4_2040	MA4-5	MA4-4	SNAPC5P1
chr6	6591453	6593750	ma4_2041	MA4-5	MA4-2	LY86
chr6	7137149	7142295	ma4_2042	MA4-2	MA4-5	RREB1
chr6	8074998	8077952	ma4_2043	MA4-3	MA4-3	SCARNA27
chr6	12008501	12010044	ma4_2044	MA4-2	MA4-1	HIVEP1
chr6	13260334	13262980	ma4_2045	MA4-4	MA4-2	LOC100130357
chr6	13272412	13274915	ma4_2046	MA4-5	MA4-1	LOC100130357
chr6	13525922	13528257	ma4_2047	MA4-5	MA4-2	RPS4XP7
chr6	14121330	14124680	ma4_2048	MA4-5	MA4-1	CD83
chr6	14274513	14278973	ma4_2049	MA4-2	MA4-4	LINC01108
chr6	14288185	14292273	ma4_2050	MA4-3	MA4-4	LINC01108
chr6	14452280	14454987	ma4_2051	MA4-1	MA4-3	LINC01108
chr6	14635864	14640665	ma4_2052	MA4-4	MA4-3	RNU6-793P
chr6	14655354	14666922	ma4_2053	MA4-4	MA4-3	RNU6-793P
chr6	14733902	14736036	ma4_2054	MA4-1	MA4-4	RNU6-793P
chr6	14860779	14866826	ma4_2055	MA4-5	MA4-3	RNU6-793P
chr6	14876546	14878728	ma4_2056	MA4-3	MA4-5	RPL6P17
chr6	14901953	14905607	ma4_2057	MA4-4	MA4-3	RPL6P17
chr6	14910258	14912318	ma4_2058	MA4-4	MA4-3	RPL6P17
chr6	15879361	15882140	ma4_2059	MA4-5	MA4-2	ARPC3P5
chr6	15900916	15906956	ma4_2060	MA4-4	MA4-1	ARPC3P5
chr6	16319545	16323710	ma4_2061	MA4-2	MA4-4	GMPR
chr6	16439375	16439906	ma4_2062	MA4-1	MA4-1	GMPR
chr6	20173086	20178631	ma4_2063	MA4-5	MA4-3	MBOAT1
chr6	21587590	21589683	ma4_2064	MA4-5	MA4-5	SOX4
chr6	21596482	21599858	ma4_2065	MA4-5	MA4-5	SOX4
chr6	22024982	22027160	ma4_2066	MA4-5	MA4-3	RN7SKP240
chr6	24721882	24722346	ma4_2067	MA4-2	MA4-1	C6orf62
chr6	25006176	25011098	ma4_2068	MA4-1	MA4-5	ASS1P1
chr6	25034015	25036623	ma4_2069	MA4-1	MA4-5	RN7SL334P
chr6	25049893	25057972	ma4_2070	MA4-1	MA4-5	RIPOR2
chr6	25991691	25993719	ma4_2071	MA4-2	MA4-1	H3P26
chr6	26170524	26173774	ma4_2072	MA4-2	MA4-1	LARP1P1
chr6	26473373	26475559	ma4_2073	MA4-1	MA4-1	BTN1A1P1
chr6	28459343	28461885	ma4_2074	MA4-3	MA4-4	TRT-CGT1-1
chr6	28834033	28835309	ma4_2075	MA4-2	MA4-5	TRA-AGC2-2
chr6	29617012	29618235	ma4_2076	MA4-2	MA4-1	MOG
chr6	30476170	30478794	ma4_2077	MA4-2	MA4-2	LINC02569
chr6	30648538	30651921	ma4_2078	MA4-2	MA4-2	PPP1R18
chr6	31170345	31172555	ma4_2079	MA4-2	MA4-1	HCG27
chr6	31526379	31529718	ma4_2080	MA4-3	MA4-2	LTA
chr6	32589973	32593016	ma4_2081	MA4-2	MA4-1	HLA-DQA1
chr6	32911305	32914116	ma4_2082	MA4-4	MA4-1	HLA-DMB
chr6	32995504	32998001	ma4_2083	MA4-4	MA4-1	HLA-DOA
chr6	33537959	33540247	ma4_2084	MA4-2	MA4-1	BAK1
chr6	34191165	34193047	ma4_2085	MA4-2	MA4-1	CYCSP55
chr6	34250673	34253813	ma4_2086	MA4-5	MA4-3	RPL35P2
chr6	34261200	34266535	ma4_2087	MA4-4	MA4-3	RPL35P2
chr6	34282446	34287997	ma4_2088	MA4-5	MA4-2	RPL35P2
chr6	34313138	34315520	ma4_2089	MA4-5	MA4-4	NUDT3
chr6	34783639	34788594	ma4_2090	MA4-5	MA4-2	UHRF1BP1
chr6	35011613	35018571	ma4_2091	MA4-5	MA4-4	HSPE1P11
chr6	35635192	35638840	ma4_2092	MA4-4	MA4-2	MIR5690
chr6	35686020	35688526	ma4_2093	MA4-4	MA4-5	FKBP5
chr6	35698860	35700732	ma4_2094	MA4-2	MA4-1	FKBP5
chr6	37016584	37019036	ma4_2095	MA4-2	MA4-1	COX6A1P2
chr6	37069739	37071827	ma4_2096	MA4-1	MA4-1	RPL12P2
chr6	40667182	40681606	ma4_2097	MA4-4	MA4-3	LRFN2
chr6	41672956	41676059	ma4_2098	MA4-4	MA4-1	MIR10398
chr6	41900577	41907045	ma4_2099	MA4-1	MA4-2	CCND3
chr6	41934687	41948609	ma4_2100	MA4-4	MA4-5	CCND3
chr6	41973557	41983751	ma4_2101	MA4-4	MA4-3	RNU6-761P
chr6	41988752	42000872	ma4_2102	MA4-2	MA4-2	RNU6-761P
chr6	42005921	42012299	ma4_2103	MA4-2	MA4-2	CCND3
chr6	42012657	42013925	ma4_2104	MA4-2	MA4-2	CCND3
chr6	42709338	42711340	ma4_2105	MA4-5	MA4-4	TBCC
chr6	42738179	42743704	ma4_2106	MA4-2	MA4-1	LOC401261
chr6	42861059	42862571	ma4_2107	MA4-5	MA4-2	C6orf226
chr6	43142634	43144206	ma4_2108	MA4-3	MA4-1	SRF
chr6	44204894	44206423	ma4_2109	MA4-1	MA4-1	HSP90AB1
chr6	44988526	44990701	ma4_2110	MA4-5	MA4-4	RBM22P4
chr6	45277385	45283435	ma4_2111	MA4-4	MA4-3	RUNX2
chr6	45285187	45292471	ma4_2112	MA4-5	MA4-4	RUNX2
chr6	45300977	45338462	ma4_2113	MA4-3	MA4-4	RUNX2
chr6	45384197	45387511	ma4_2114	MA4-5	MA4-4	RUNX2
chr6	45392512	45405593	ma4_2115	MA4-1	MA4-4	RUNX2
chr6	45644608	45650683	ma4_2116	MA4-4	MA4-4	RUNX2
chr6	47213957	47216108	ma4_2117	MA4-5	MA4-5	TNFRSF21
chr6	51927476	51929886	ma4_2118	MA4-4	MA4-5	PKHD1
chr6	52168455	52173694	ma4_2119	MA4-2	MA4-1	MCM3
chr6	53223191	53225192	ma4_2120	MA4-1	MA4-1	RPL31P28
chr6	57296504	57299398	ma4_2121	MA4-4	MA4-3	MIR548U
chr6	58773488	58780032	ma4_2122	MA4-3	MA4-1	RBBP4P4
chr6	72075267	72077307	ma4_2123	MA4-5	MA4-3	MIR30C2
chr6	74233255	74234235	ma4_2124	MA4-2	MA4-1	EEF1A1
chr6	74294603	74296718	ma4_2125	MA4-1	MA4-1	RPS27P15
chr6	74422253	74424792	ma4_2126	MA4-5	MA4-3	CD109
chr6	74431301	74435865	ma4_2127	MA4-5	MA4-4	CD109
chr6	86170173	86175068	ma4_2128	MA4-5	MA4-3	NT5E
chr6	88627432	88636279	ma4_2129	MA4-4	MA4-1	RN7SL183P
chr6	90065893	90071376	ma4_2130	MA4-4	MA4-2	UBE2J1
chr6	90925310	90929655	ma4_2131	MA4-1	MA4-1	BACH2
chr6	90993811	90996397	ma4_2132	MA4-1	MA4-2	BACH2
chr6	91083369	91087116	ma4_2133	MA4-4	MA4-2	MIR4464
chr6	106962230	106968978	ma4_2134	MA4-1	MA4-1	CRYBG1
chr6	106993411	106996110	ma4_2135	MA4-5	MA4-2	CRYBG1
chr6	107148526	107152147	ma4_2136	MA4-4	MA4-2	LINC02526
chr6	109216403	109218592	ma4_2137	MA4-1	MA4-4	ATP5MFP2
chr6	109222785	109226179	ma4_2138	MA4-5	MA4-3	ATP5MFP2
chr6	109241491	109242805	ma4_2139	MA4-3	MA4-4	ARMC2-AS1
chr6	109287231	109289442	ma4_2140	MA4-5	MA4-3	SESN1
chr6	109437926	109440037	ma4_2141	MA4-4	MA4-3	CEP57L1
chr6	111895836	111898822	ma4_2142	MA4-4	MA4-2	TRAF3IP2
chr6	111929581	111932091	ma4_2143	MA4-3	MA4-3	TRAF3IP2
chr6	112363699	112365329	ma4_2144	MA4-1	MA4-1	CCN6
chr6	116709861	116715243	ma4_2145	MA4-3	MA4-5	LOC100287467
chr6	125666812	125668984	ma4_2146	MA4-4	MA4-3	HDDC2
chr6	129810554	129813110	ma4_2147	MA4-1	MA4-4	RNU6-861P
chr6	130003350	130007743	ma4_2148	MA4-1	MA4-4	ARHGAP18
chr6	132266723	132270011	ma4_2149	MA4-3	MA4-4	CCN2
chr6	132275012	132280459	ma4_2150	MA4-3	MA4-4	CCN2
chr6	132281012	132282986	ma4_2151	MA4-3	MA4-4	CCN2
chr6	132315452	132317596	ma4_2152	MA4-4	MA4-3	CCN2
chr6	132319559	132321783	ma4_2153	MA4-4	MA4-3	CCN2
chr6	132330094	132333418	ma4_2154	MA4-3	MA4-4	CCN2
chr6	132337276	132343223	ma4_2155	MA4-4	MA4-3	CCN2
chr6	132387616	132395543	ma4_2156	MA4-4	MA4-3	MIR548AJ1
chr6	132450451	132452617	ma4_2157	MA4-5	MA4-3	LINC01013
chr6	133635199	133638648	ma4_2158	MA4-4	MA4-3	EYA4
chr6	135406801	135409837	ma4_2159	MA4-1	MA4-3	HBS1L
chr6	135465638	135467554	ma4_2160	MA4-1	MA4-5	MYB
chr6	135497181	135499945	ma4_2161	MA4-5	MA4-5	MYB
chr6	135504946	135507656	ma4_2162	MA4-2	MA4-5	MYB
chr6	135600572	135611385	ma4_2163	MA4-5	MA4-3	MIR548A2
chr6	135746095	135753203	ma4_2164	MA4-3	MA4-4	AHI1
chr6	136200367	136203069	ma4_2165	MA4-2	MA4-5	PDE7B
chr6	136884569	136889757	ma4_2166	MA4-5	MA4-4	MAP7
chr6	136914247	136916310	ma4_2167	MA4-1	MA4-4	MAP3K5-AS1
chr6	138019343	138021446	ma4_2168	MA4-4	MA4-3	LOC442263
chr6	138140335	138146613	ma4_2169	MA4-1	MA4-4	TNFAIP3
chr6	138247010	138251528	ma4_2170	MA4-2	MA4-5	LINC02528
chr6	139643979	139647816	ma4_2171	MA4-1	MA4-2	LOC100129844
chr6	141803549	141805048	ma4_2172	MA4-2	MA4-2	RN7SKP106
chr6	143140376	143144316	ma4_2173	MA4-1	MA4-5	HIVEP2
chr6	143205525	143208019	ma4_2174	MA4-1	MA4-5	HIVEP2
chr6	143247217	143249270	ma4_2175	MA4-2	MA4-3	HIVEP2
chr6	143268813	143269453	ma4_2176	MA4-2	MA4-1	HIVEP2
chr6	144664241	144666375	ma4_2177	MA4-2	MA4-3	UTRN
chr6	144670365	144673165	ma4_2178	MA4-2	MA4-3	LOC100420214
chr6	149079151	149083037	ma4_2179	MA4-4	MA4-5	UST
chr6	149801784	149803649	ma4_2180	MA4-4	MA4-1	ZC3H12D
chr6	152622052	152623903	ma4_2181	MA4-1	MA4-1	SYNE1-AS1
chr6	155738526	155741816	ma4_2182	MA4-1	MA4-4	NOX3
chr6	156474649	156491376	ma4_2183	MA4-5	MA4-3	MIR1202
chr6	156537941	156559137	ma4_2184	MA4-3	MA4-4	SNORD28B
chr6	156595394	156604308	ma4_2185	MA4-4	MA4-3	SNORD28B
chr6	156877676	156879842	ma4_2186	MA4-5	MA4-3	NMTRV-TAC1-1
chr6	157007108	157009387	ma4_2187	MA4-1	MA4-2	H3P28
chr6	157103365	157105704	ma4_2188	MA4-2	MA4-4	MIR4466
chr6	157168771	157174746	ma4_2189	MA4-4	MA4-2	MIR4466
chr6	157236672	157239078	ma4_2190	MA4-3	MA4-4	ARID1B
chr6	157340240	157343768	ma4_2191	MA4-2	MA4-1	ARID1B
chr6	158034894	158037142	ma4_2192	MA4-5	MA4-4	MIR3692
chr6	158184418	158186460	ma4_2193	MA4-1	MA4-1	SNX9
chr6	158506925	158509004	ma4_2194	MA4-3	MA4-4	SYNJ2
chr6	159086479	159089184	ma4_2195	MA4-5	MA4-1	SYTL3
chr6	159107110	159109099	ma4_2196	MA4-1	MA4-4	SYTL3
chr6	159209663	159212343	ma4_2197	MA4-2	MA4-2	MIR3918
chr6	159223222	159225805	ma4_2198	MA4-1	MA4-2	EZR-AS1
chr6	159459364	159460884	ma4_2199	MA4-5	MA4-5	TAGAP
chr6	159482601	159484743	ma4_2200	MA4-2	MA4-4	TAGAP
chr6	160240160	160242729	ma4_2201	MA4-5	MA4-3	PNLDC1
chr6	160399099	160404310	ma4_2202	MA4-1	MA4-5	IGF2R
chr6	161161266	161164930	ma4_2203	MA4-3	MA4-4	PLG
chr6	163880553	163882407	ma4_2204	MA4-1	MA4-2	QKI
chr6	167372538	167373726	ma4_2205	MA4-1	MA4-2	RNASET2
chr6	167459962	167462096	ma4_2206	MA4-1	MA4-1	CEP43
chr6	167502902	167513763	ma4_2207	MA4-4	MA4-1	CCR6
chr6	170251545	170253179	ma4_2208	MA4-3	MA4-3	LINC00242
chr7	9860	10427	ma4_2209	MA4-2	MA4-1	LOC102723672
chr7	23603	24798	ma4_2210	MA4-5	MA4-4	LOC102723672
chr7	963014	963766	ma4_2211	MA4-1	MA4-5	ADAP1
chr7	1546525	1553909	ma4_2212	MA4-5	MA4-3	INTS1
chr7	2338378	2340451	ma4_2213	MA4-4	MA4-1	IMMP1LP3
chr7	2445746	2447220	ma4_2214	MA4-1	MA4-5	CHST12
chr7	2569208	2570865	ma4_2215	MA4-2	MA4-5	MIR4648
chr7	2676165	2685521	ma4_2216	MA4-4	MA4-5	TTYH3
chr7	2749155	2765000	ma4_2217	MA4-2	MA4-1	AMZ1
chr7	2767164	2782931	ma4_2218	MA4-5	MA4-3	GNA12
chr7	2795599	2800273	ma4_2219	MA4-1	MA4-4	GNA12
chr7	2810054	2813618	ma4_2220	MA4-5	MA4-4	GNA12
chr7	2877743	2881441	ma4_2221	MA4-4	MA4-4	LOC100131264
chr7	2901980	2904030	ma4_2222	MA4-1	MA4-5	GNA12
chr7	3131003	3135855	ma4_2223	MA4-1	MA4-3	CARD11
chr7	5269524	5272562	ma4_2224	MA4-3	MA4-1	WIPI2
chr7	5366378	5368376	ma4_2225	MA4-5	MA4-4	SLC29A4
chr7	5435272	5437803	ma4_2226	MA4-1	MA4-1	TNRC18
chr7	6119933	6121962	ma4_2227	MA4-2	MA4-1	EIF2AK1
chr7	6475145	6479285	ma4_2228	MA4-5	MA4-3	DAGLB
chr7	6927366	6932114	ma4_2229	MA4-3	MA4-3	OR7E59P
chr7	7195527	7199962	ma4_2230	MA4-2	MA4-2	C1GALT1
chr7	7895797	7897928	ma4_2231	MA4-5	MA4-2	RNU6-534P
chr7	11577443	11582854	ma4_2232	MA4-5	MA4-3	THRAP3P3
chr7	11727947	11731032	ma4_2233	MA4-3	MA4-4	THRAP3P3
chr7	17273002	17275095	ma4_2234	MA4-1	MA4-4	AHR
chr7	18375687	18379019	ma4_2235	MA4-5	MA4-3	HDAC9
chr7	18559322	18561390	ma4_2236	MA4-4	MA4-5	HDAC9
chr7	18569182	18571229	ma4_2237	MA4-4	MA4-5	HDAC9
chr7	20190660	20193058	ma4_2238	MA4-5	MA4-4	MACC1-AS1
chr7	20259700	20261133	ma4_2239	MA4-5	MA4-1	LOC100506098
chr7	23512610	23515442	ma4_2240	MA4-5	MA4-1	IGF2BP3
chr7	26877772	26881717	ma4_2241	MA4-3	MA4-4	SKAP2
chr7	26889193	26894841	ma4_2242	MA4-3	MA4-4	SKAP2
chr7	27198794	27202655	ma4_2243	MA4-1	MA4-4	HOXA7
chr7	28609204	28611351	ma4_2244	MA4-4	MA4-2	RPS2P30
chr7	29376246	29378279	ma4_2245	MA4-1	MA4-3	NANOGP4
chr7	36230757	36233032	ma4_2246	MA4-5	MA4-1	EEPD1
chr7	37381415	37383572	ma4_2247	MA4-1	MA4-1	RNU6-565P
chr7	38268009	38274222	ma4_2248	MA4-1	MA4-4	TRGC2
chr7	41920323	41922385	ma4_2249	MA4-1	MA4-5	INHBA
chr7	44135408	44141443	ma4_2250	MA4-4	MA4-3	AEBP1
chr7	47265265	47268273	ma4_2251	MA4-5	MA4-3	LOC647145
chr7	47607176	47619208	ma4_2252	MA4-5	MA4-2	TNS3
chr7	47708430	47710443	ma4_2253	MA4-5	MA4-1	C7orf65
chr7	48030703	48032566	ma4_2254	MA4-1	MA4-2	HUS1
chr7	50319970	50323613	ma4_2255	MA4-5	MA4-1	IKZF1
chr7	50460554	50466392	ma4_2256	MA4-2	MA4-5	RNU6-1091P
chr7	61078942	61085719	ma4_2257	MA4-3	MA4-1	RNU6-417P
chr7	61967237	61983180	ma4_2258	MA4-3	MA4-1	RNU6-417P
chr7	64540606	64541980	ma4_2259	MA4-1	MA4-1	GTF2IP14
chr7	68882399	68885487	ma4_2260	MA4-4	MA4-3	RNU6-229P
chr7	68894424	68896387	ma4_2261	MA4-5	MA4-3	RNU6-229P
chr7	69202173	69205582	ma4_2262	MA4-5	MA4-3	AUTS2
chr7	72625470	72630411	ma4_2263	MA4-4	MA4-2	NCF1B
chr7	72649041	72651660	ma4_2264	MA4-1	MA4-2	NCF1B
chr7	72675448	72677514	ma4_2265	MA4-5	MA4-2	GTF2IRD2P1
chr7	72680276	72682347	ma4_2266	MA4-4	MA4-3	GTF2IRD2P1
chr7	73514482	73517107	ma4_2267	MA4-4	MA4-1	LIMK1
chr7	73626836	73645849	ma4_2268	MA4-4	MA4-5	LAT2
chr7	74178729	74184213	ma4_2269	MA4-4	MA4-2	NCF1
chr7	74202542	74205177	ma4_2270	MA4-1	MA4-2	NCF1
chr7	74229334	74231434	ma4_2271	MA4-5	MA4-2	GTF2IRD2
chr7	74536061	74542118	ma4_2272	MA4-4	MA4-3	GTF2IRD2B
chr7	74544862	74546889	ma4_2273	MA4-5	MA4-2	GTF2IRD2B
chr7	74591884	74596776	ma4_2274	MA4-4	MA4-2	NCF1C
chr7	75056234	75058420	ma4_2275	MA4-2	MA4-2	NSUN5P1
chr7	75070915	75073059	ma4_2276	MA4-1	MA4-1	NSUN5P1
chr7	75246298	75249648	ma4_2277	MA4-5	MA4-4	HIP1
chr7	75340530	75343389	ma4_2278	MA4-5	MA4-3	HIP1
chr7	75992904	75995073	ma4_2279	MA4-5	MA4-3	YWHAG
chr7	76114748	76117483	ma4_2280	MA4-2	MA4-1	DTX2
chr7	76613163	76615499	ma4_2281	MA4-2	MA4-1	DTX2P1-UPK3BP1-PMS2P11
chr7	83965116	83966869	ma4_2282	MA4-4	MA4-4	SEMA3A
chr7	84419794	84422850	ma4_2283	MA4-5	MA4-4	HMGN2P11
chr7	86842001	86846547	ma4_2284	MA4-2	MA4-1	TMEM243
chr7	92248873	92257603	ma4_2285	MA4-1	MA4-5	FAM133B
chr7	92260257	92280165	ma4_2286	MA4-5	MA4-3	FAM133B
chr7	92297382	92314844	ma4_2287	MA4-2	MA4-2	RNU6-10P
chr7	92320159	92328627	ma4_2288	MA4-1	MA4-4	RNU6-10P
chr7	92344990	92362462	ma4_2289	MA4-1	MA4-4	RNU6-10P
chr7	92363216	92392830	ma4_2290	MA4-5	MA4-3	RNU6-10P
chr7	92394871	92402841	ma4_2291	MA4-5	MA4-4	CDK6
chr7	92411959	92416424	ma4_2292	MA4-5	MA4-4	CDK6
chr7	92438518	92443966	ma4_2293	MA4-1	MA4-1	CDK6
chr7	92451742	92460772	ma4_2294	MA4-3	MA4-4	CDK6
chr7	92468387	92472685	ma4_2295	MA4-3	MA4-4	CDK6
chr7	98269145	98273376	ma4_2296	MA4-5	MA4-1	NPTX2
chr7	99788378	99792215	ma4_2297	MA4-4	MA4-2	LOC102724025
chr7	99941861	99944366	ma4_2298	MA4-2	MA4-1	PVRIG2P
chr7	99963389	99968609	ma4_2299	MA4-5	MA4-1	PILRA
chr7	100396343	100401877	ma4_2300	MA4-4	MA4-5	RN7SL750P
chr7	100894396	100896362	ma4_2301	MA4-2	MA4-1	FIS1
chr7	101360441	101362554	ma4_2302	MA4-3	MA4-4	MYL10
chr7	101382790	101387698	ma4_2303	MA4-4	MA4-3	CUX1
chr7	101498402	101501605	ma4_2304	MA4-1	MA4-2	CUX1
chr7	101631005	101643057	ma4_2305	MA4-4	MA4-2	CUX1
chr7	101703518	101708661	ma4_2306	MA4-5	MA4-4	SH2B2
chr7	102048802	102050134	ma4_2307	MA4-4	MA4-1	MIR548O
chr7	102065175	102069158	ma4_2308	MA4-2	MA4-1	ORAI2
chr7	104575865	104578157	ma4_2309	MA4-4	MA4-3	LHFPL3-AS2
chr7	104581397	104602881	ma4_2310	MA4-1	MA4-4	LHFPL3-AS2
chr7	104611805	104626387	ma4_2311	MA4-1	MA4-1	LINC01004
chr7	104639696	104652087	ma4_2312	MA4-2	MA4-1	KMT2E-AS1
chr7	104657152	104659877	ma4_2313	MA4-1	MA4-1	KMT2E
chr7	105711358	105713485	ma4_2314	MA4-2	MA4-1	SYPL1
chr7	106124343	106126729	ma4_2315	MA4-3	MA4-4	LARP1BP2
chr7	108055603	108057720	ma4_2316	MA4-5	MA4-4	NRCAM
chr7	111719735	111721710	ma4_2317	MA4-5	MA4-4	RPL7AP42
chr7	121011846	121013798	ma4_2318	MA4-2	MA4-1	FAM3C
chr7	128089762	128092639	ma4_2319	MA4-3	MA4-4	HILPDA
chr7	128170581	128173700	ma4_2320	MA4-2	MA4-1	RPS10P15
chr7	128774334	128778205	ma4_2321	MA4-4	MA4-2	TSPAN33
chr7	130640428	130646761	ma4_2322	MA4-2	MA4-1	LINC00513
chr7	130742251	130743276	ma4_2323	MA4-2	MA4-3	RNU6-1010P
chr7	130914986	130917394	ma4_2324	MA4-1	MA4-2	RPL27P11
chr7	141659759	141661788	ma4_2325	MA4-3	MA4-4	TAS2R38
chr7	142902286	142903672	ma4_2326	MA4-5	MA4-4	TAS2R40
chr7	149646418	149649137	ma4_2327	MA4-4	MA4-3	ATP6V0E2
chr7	151045939	151050097	ma4_2328	MA4-2	MA4-1	NUB1
chr7	152156110	152158708	ma4_2329	MA4-5	MA4-4	LINC01003
chr7	153842432	153845057	ma4_2330	MA4-4	MA4-3	LOC101929998
chr7	154996684	154998806	ma4_2331	MA4-1	MA4-1	RN7SKP280
chr7	155074088	155079464	ma4_2332	MA4-5	MA4-3	INSIG1
chr7	157093605	157096079	ma4_2333	MA4-1	MA4-4	DNAJB6
chr7	158502990	158504338	ma4_2334	MA4-5	MA4-4	NCAPG2
chr7	158504766	158505438	ma4_2335	MA4-5	MA4-4	RPL21P76
chr7	158609468	158619699	ma4_2336	MA4-1	MA4-3	ESYT2
chr8	1896534	1902420	ma4_2337	MA4-4	MA4-3	KBTBD11-OT1
chr8	2074730	2076859	ma4_2338	MA4-1	MA4-3	MIR7160
chr8	2964294	2970450	ma4_2339	MA4-3	MA4-4	LOC101927815
chr8	6148239	6150398	ma4_2340	MA4-5	MA4-3	LOC100287015
chr8	8201878	8206376	ma4_2341	MA4-2	MA4-1	PRAG1
chr8	8945170	8947270	ma4_2342	MA4-5	MA4-4	RNU7-55P
chr8	11348726	11349395	ma4_2343	MA4-4	MA4-1	BLK
chr8	11363985	11368100	ma4_2344	MA4-3	MA4-4	BLK
chr8	11401097	11417206	ma4_2345	MA4-4	MA4-1	LINC00208
chr8	18939655	18943754	ma4_2346	MA4-4	MA4-3	PSD3
chr8	18951467	18955913	ma4_2347	MA4-4	MA4-3	PSD3
chr8	19700059	19702410	ma4_2348	MA4-4	MA4-3	INTS10
chr8	22317991	22320683	ma4_2349	MA4-4	MA4-3	PPP3CC
chr8	22561449	22563899	ma4_2350	MA4-1	MA4-1	EGR3
chr8	22875082	22877373	ma4_2351	MA4-2	MA4-1	RHOBTB2
chr8	24223708	24225804	ma4_2352	MA4-5	MA4-4	ADAMDEC1
chr8	26465077	26468533	ma4_2353	MA4-5	MA4-3	DPYSL2
chr8	27185581	27191491	ma4_2354	MA4-1	MA4-3	PTK2B
chr8	27232589	27238888	ma4_2355	MA4-1	MA4-2	PTK2B
chr8	29946771	29950423	ma4_2356	MA4-1	MA4-3	LEPROTL1
chr8	33411015	33413294	ma4_2357	MA4-2	MA4-1	RNF122
chr8	37257913	37260851	ma4_2358	MA4-4	MA4-2	LINC01605
chr8	37730966	37733177	ma4_2359	MA4-5	MA4-4	BRF2
chr8	37737548	37741174	ma4_2360	MA4-5	MA4-1	RAB11FIP1
chr8	37990950	37993620	ma4_2361	MA4-4	MA4-1	RNU6-988P
chr8	38813319	38815699	ma4_2362	MA4-4	MA4-1	HTRA4
chr8	41401642	41403625	ma4_2363	MA4-1	MA4-1	GINS4
chr8	41997703	41999745	ma4_2364	MA4-1	MA4-3	AP3M2
chr8	43092548	43097652	ma4_2365	MA4-3	MA4-1	VN1R46P
chr8	43793009	43795050	ma4_2366	MA4-3	MA4-1	CYP4F44P
chr8	43820897	43838897	ma4_2367	MA4-3	MA4-1	CYP4F44P
chr8	46838926	46857719	ma4_2368	MA4-3	MA4-1	HSPA8P13
chr8	52873771	52875802	ma4_2369	MA4-1	MA4-3	PCMTD1
chr8	54116621	54118707	ma4_2370	MA4-5	MA4-3	EI24P5
chr8	56755730	56757981	ma4_2371	MA4-2	MA4-1	LYN
chr8	57593092	57596838	ma4_2372	MA4-5	MA4-4	LOC100419616
chr8	59507659	59509711	ma4_2373	MA4-5	MA4-4	RPS26P7
chr8	60172918	60174905	ma4_2374	MA4-5	MA4-4	LOC100505501
chr8	60541540	60544586	ma4_2375	MA4-5	MA4-4	NUDT15P1
chr8	61704758	61711636	ma4_2376	MA4-2	MA4-2	CHD7
chr8	61827844	61830044	ma4_2377	MA4-4	MA4-1	LOC105375938
chr8	61837667	61840665	ma4_2378	MA4-2	MA4-2	NASPP1
chr8	61916914	61920087	ma4_2379	MA4-3	MA4-4	LOC100130298
chr8	66857793	66866169	ma4_2380	MA4-1	MA4-2	DNAJC5B
chr8	68525333	68527291	ma4_2381	MA4-4	MA4-3	MTATP6P12
chr8	70602133	70602838	ma4_2382	MA4-2	MA4-1	RN7SKP29
chr8	74963698	74965592	ma4_2383	MA4-5	MA4-2	RPS3AP32
chr8	82018043	82021802	ma4_2384	MA4-2	MA4-2	PAG1
chr8	82065471	82069787	ma4_2385	MA4-2	MA4-2	PAG1
chr8	87612776	87615024	ma4_2386	MA4-5	MA4-3	MIOXP1
chr8	90792685	90795077	ma4_2387	MA4-5	MA4-4	RIPK2
chr8	97863771	97887926	ma4_2388	MA4-4	MA4-4	CPQ
chr8	102119952	102122062	ma4_2389	MA4-1	MA4-2	RN7SKP249
chr8	103595113	103599279	ma4_2390	MA4-1	MA4-1	ODF1
chr8	103990760	103992933	ma4_2391	MA4-5	MA4-1	NPM1P52
chr8	104162703	104164341	ma4_2392	MA4-5	MA4-3	MIR3151
chr8	104191801	104192905	ma4_2393	MA4-3	MA4-4	BAALC-AS1
chr8	104193020	104199594	ma4_2394	MA4-5	MA4-3	BAALC-AS1
chr8	105341540	105343240	ma4_2395	MA4-5	MA4-4	DCSTAMP
chr8	108315911	108318896	ma4_2396	MA4-5	MA4-4	ANGPT1
chr8	108326073	108329980	ma4_2397	MA4-5	MA4-4	ANGPT1
chr8	108447365	108449950	ma4_2398	MA4-5	MA4-4	ANGPT1
chr8	108506303	108507645	ma4_2399	MA4-5	MA4-4	ANGPT1
chr8	116462728	116465216	ma4_2400	MA4-4	MA4-3	TRPS1
chr8	118451063	118456620	ma4_2401	MA4-2	MA4-3	MED30
chr8	123796394	123815038	ma4_2402	MA4-2	MA4-2	ZHX2
chr8	125207881	125213481	ma4_2403	MA4-2	MA4-4	FER1L6-AS2
chr8	125763053	125765024	ma4_2404	MA4-5	MA4-3	MTSS1
chr8	130558534	130571262	ma4_2405	MA4-5	MA4-3	CCDC26
chr8	130592441	130606141	ma4_2406	MA4-5	MA4-3	CCDC26
chr8	131053843	131059315	ma4_2407	MA4-5	MA4-1	RNU6-1255P
chr8	133990491	133999491	ma4_2408	MA4-4	MA4-5	RPL21P78
chr8	134497170	134503013	ma4_2409	MA4-5	MA4-4	ST13P6
chr8	134509083	134516977	ma4_2410	MA4-2	MA4-1	ST3GAL1
chr8	134537581	134541065	ma4_2411	MA4-1	MA4-5	ST3GAL1
chr8	135730633	135735654	ma4_2412	MA4-5	MA4-1	ZFAT
chr8	135843256	135845340	ma4_2413	MA4-1	MA4-1	NCRNA00250
chr8	141473986	141476038	ma4_2414	MA4-1	MA4-1	TRAPPC9
chr8	141573317	141575922	ma4_2415	MA4-4	MA4-4	CHRAC1
chr8	141606371	141609669	ma4_2416	MA4-2	MA4-5	ERICD
chr8	141655374	141657464	ma4_2417	MA4-4	MA4-3	AGO2
chr8	142215920	142220154	ma4_2418	MA4-2	MA4-5	SLC45A4
chr8	142254637	142256444	ma4_2419	MA4-2	MA4-5	LOC105375787
chr8	142274082	142276960	ma4_2420	MA4-2	MA4-3	LOC105375787
chr8	144479890	144482746	ma4_2421	MA4-4	MA4-3	MAFA-AS1
chr9	183958	186096	ma4_2422	MA4-3	MA4-1	CBWD1
chr9	275546	278985	ma4_2423	MA4-1	MA4-4	DOCK8
chr9	2017847	2019142	ma4_2424	MA4-2	MA4-5	SMARCA2
chr9	2024652	2027071	ma4_2425	MA4-1	MA4-4	SMARCA2
chr9	2288561	2295037	ma4_2426	MA4-3	MA4-3	RN7SL592P
chr9	3396989	3399386	ma4_2427	MA4-5	MA4-2	RFX3
chr9	3528501	3529036	ma4_2428	MA4-1	MA4-4	RFX3
chr9	5683949	5684552	ma4_2429	MA4-2	MA4-1	RIC1
chr9	5843370	5845904	ma4_2430	MA4-1	MA4-3	ERMP1
chr9	6680358	6684073	ma4_2431	MA4-2	MA4-1	RPL35AP20
chr9	6689499	6693536	ma4_2432	MA4-4	MA4-5	RPL35AP20
chr9	6958785	6961365	ma4_2433	MA4-5	MA4-4	ACTG1P14
chr9	7877982	7880822	ma4_2434	MA4-4	MA4-3	DMAC1
chr9	7974308	7978726	ma4_2435	MA4-1	MA4-4	DMAC1
chr9	19182159	19185349	ma4_2436	MA4-1	MA4-5	RPS6P10
chr9	21023369	21025369	ma4_2437	MA4-3	MA4-4	HACD4
chr9	33043295	33045290	ma4_2438	MA4-1	MA4-1	DNAJA1
chr9	33124232	33126811	ma4_2439	MA4-4	MA4-5	MIR12117
chr9	33158293	33161779	ma4_2440	MA4-2	MA4-5	B4GALT1-AS1
chr9	33293807	33299346	ma4_2441	MA4-4	MA4-1	NFX1
chr9	34123185	34124195	ma4_2442	MA4-5	MA4-1	DCAF12
chr9	35633593	35643766	ma4_2443	MA4-3	MA4-2	LOC101926948
chr9	36028845	36030953	ma4_2444	MA4-3	MA4-4	RECK
chr9	36150827	36155507	ma4_2445	MA4-1	MA4-4	CCIN
chr9	36485906	36489264	ma4_2446	MA4-2	MA4-1	MRPS21P4
chr9	37024581	37031764	ma4_2447	MA4-4	MA4-1	PAX5
chr9	37036765	37041115	ma4_2448	MA4-4	MA4-4	PAX5
chr9	37123071	37150108	ma4_2449	MA4-3	MA4-4	ZCCHC7
chr9	37176468	37201634	ma4_2450	MA4-4	MA4-2	ZCCHC7
chr9	37212156	37225883	ma4_2451	MA4-3	MA4-4	ZCCHC7
chr9	37280226	37310856	ma4_2452	MA4-4	MA4-2	RNU6-677P
chr9	37321589	37331453	ma4_2453	MA4-4	MA4-2	RNU6-677P
chr9	37993957	37996017	ma4_2454	MA4-5	MA4-5	RNU7-124P
chr9	44070422	44071051	ma4_2455	MA4-3	MA4-1	SNX18P5
chr9	66799775	66804121	ma4_2456	MA4-3	MA4-1	RNU6-156P
chr9	66819783	66824265	ma4_2457	MA4-3	MA4-1	RNU6-156P
chr9	66832925	66835951	ma4_2458	MA4-3	MA4-1	RNU6-156P
chr9	66970791	66974355	ma4_2459	MA4-3	MA4-1	BMS1P14
chr9	67319452	67321166	ma4_2460	MA4-3	MA4-1	BMS1P10
chr9	68725608	68727584	ma4_2461	MA4-1	MA4-1	FRG1JP
chr9	69708161	69711526	ma4_2462	MA4-3	MA4-1	BMS1P23
chr9	70494919	70497135	ma4_2463	MA4-4	MA4-1	CBWD5
chr9	71610668	71614788	ma4_2464	MA4-1	MA4-3	PRKACG
chr9	72652895	72653740	ma4_2465	MA4-3	MA4-1	MAMDC2
chr9	73033366	73035838	ma4_2466	MA4-1	MA4-3	KLF9
chr9	74509936	74517994	ma4_2467	MA4-1	MA4-3	ABHD17B
chr9	75746323	75748451	ma4_2468	MA4-1	MA4-4	ANXA1
chr9	76947492	76949594	ma4_2469	MA4-5	MA4-3	LOC101927358
chr9	79070219	79071597	ma4_2470	MA4-5	MA4-3	GCNT1
chr9	79190104	79192466	ma4_2471	MA4-1	MA4-4	PPIAP87
chr9	80522465	80527400	ma4_2472	MA4-1	MA4-3	GNAQ
chr9	80559515	80563592	ma4_2473	MA4-5	MA4-4	GNAQ
chr9	80566000	80589637	ma4_2474	MA4-3	MA4-4	GNAQ
chr9	80621728	80644226	ma4_2475	MA4-5	MA4-4	GNAQ
chr9	80718418	80720127	ma4_2476	MA4-5	MA4-5	SYNGR2P2
chr9	82301058	82303100	ma4_2477	MA4-5	MA4-4	TLE4
chr9	83727490	83729541	ma4_2478	MA4-5	MA4-3	RPS20P25
chr9	85378529	85380680	ma4_2479	MA4-5	MA4-3	RPS6P12
chr9	86279782	86282021	ma4_2480	MA4-4	MA4-4	LOC105376114
chr9	88952212	88954195	ma4_2481	MA4-1	MA4-1	TUT7
chr9	90952599	90957929	ma4_2482	MA4-4	MA4-3	RPSAP49
chr9	92136515	92139973	ma4_2483	MA4-2	MA4-5	SEMA4D
chr9	93566601	93572097	ma4_2484	MA4-5	MA4-1	SYK
chr9	93576479	93578722	ma4_2485	MA4-5	MA4-2	SYK
chr9	93910166	93915772	ma4_2486	MA4-1	MA4-4	LINC00484
chr9	93922956	93927748	ma4_2487	MA4-1	MA4-4	LINC00484
chr9	93954696	93956841	ma4_2488	MA4-1	MA4-4	LINC00484
chr9	95058479	95062213	ma4_2489	MA4-5	MA4-3	IARS1
chr9	96328484	96330684	ma4_2490	MA4-2	MA4-1	PHF2
chr9	97417517	97419996	ma4_2491	MA4-4	MA4-5	FBP1
chr9	97620585	97625208	ma4_2492	MA4-2	MA4-4	MIR2278
chr9	98809844	98811997	ma4_2493	MA4-5	MA4-4	LOC158435
chr9	98899189	98904925	ma4_2494	MA4-3	MA4-4	EIF4BP3
chr9	98905600	98905761	ma4_2495	MA4-3	MA4-4	EIF4BP3
chr9	98910762	98913776	ma4_2496	MA4-1	MA4-4	EIF4BP3
chr9	99175157	99178151	ma4_2497	MA4-5	MA4-1	ZNF367
chr9	100863601	100867606	ma4_2498	MA4-2	MA4-2	TRIM14
chr9	100869765	100872298	ma4_2499	MA4-2	MA4-2	TRIM14
chr9	101821160	101822718	ma4_2500	MA4-5	MA4-1	TGFBR1
chr9	102845532	102847642	ma4_2501	MA4-4	MA4-1	ERP44
chr9	107520732	107522834	ma4_2502	MA4-4	MA4-3	NIPSNAP3B
chr9	107531402	107538741	ma4_2503	MA4-5	MA4-4	NIPSNAP3B
chr9	112904675	112912573	ma4_2504	MA4-2	MA4-1	PALM2AKAP2
chr9	112915839	112921152	ma4_2505	MA4-1	MA4-3	PALM2AKAP2
chr9	117125491	117137490	ma4_2506	MA4-2	MA4-1	AKNA
chr9	117143455	117147761	ma4_2507	MA4-2	MA4-1	AKNA
chr9	117159471	117161199	ma4_2508	MA4-2	MA4-1	AKNA
chr9	123317850	123320945	ma4_2509	MA4-5	MA4-4	CDK5RAP2
chr9	123345531	123347538	ma4_2510	MA4-5	MA4-4	CDK5RAP2
chr9	123651897	123654673	ma4_2511	MA4-2	MA4-1	PHF19
chr9	123659674	123660360	ma4_2512	MA4-5	MA4-1	PHF19
chr9	123693949	123699412	ma4_2513	MA4-1	MA4-1	TRAF1
chr9	123833209	123834642	ma4_2514	MA4-5	MA4-1	C5
chr9	125662047	125665137	ma4_2515	MA4-1	MA4-1	RC3H2
chr9	126084189	126089989	ma4_2516	MA4-2	MA4-2	CRB2
chr9	126097125	126106454	ma4_2517	MA4-4	MA4-2	CRB2
chr9	126977343	126981587	ma4_2518	MA4-4	MA4-2	NEK6
chr9	127630370	127633275	ma4_2519	MA4-2	MA4-1	ARPC5L
chr9	128208291	128210298	ma4_2520	MA4-4	MA4-4	RNU5B-5P
chr9	128407376	128413401	ma4_2521	MA4-5	MA4-3	HNRNPA1P15
chr9	129230421	129234628	ma4_2522	MA4-1	MA4-4	NRON
chr9	129481367	129485816	ma4_2523	MA4-2	MA4-5	ZBTB43
chr9	130543445	130545611	ma4_2524	MA4-1	MA4-2	SH2D3C
chr9	130554171	130562636	ma4_2525	MA4-4	MA4-3	FPGS
chr9	130597205	130599384	ma4_2526	MA4-5	MA4-4	RNA5SP296
chr9	130623585	130629273	ma4_2527	MA4-4	MA4-3	MIR4672
chr9	130833960	130836100	ma4_2528	MA4-2	MA4-1	SLC25A25
chr9	131830549	131833169	ma4_2529	MA4-5	MA4-3	DOLPP1
chr9	131901475	131904026	ma4_2530	MA4-2	MA4-1	PTPA
chr9	132174810	132176853	ma4_2531	MA4-2	MA4-5	RN7SL159P
chr9	132220463	132223843	ma4_2532	MA4-4	MA4-3	LINC00963
chr9	132646291	132655831	ma4_2533	MA4-2	MA4-1	MIR6855
chr9	132707016	132709501	ma4_2534	MA4-2	MA4-4	MIR6855
chr9	132724145	132726592	ma4_2535	MA4-2	MA4-1	FNBP1
chr9	132890179	132892238	ma4_2536	MA4-2	MA4-1	GPRACR
chr9	134113124	134116040	ma4_2537	MA4-1	MA4-3	FAM78A
chr9	134127261	134133834	ma4_2538	MA4-2	MA4-2	FAM78A
chr9	134143565	134149396	ma4_2539	MA4-2	MA4-1	FAM78A
chr9	134540480	134546574	ma4_2540	MA4-2	MA4-1	RAPGEF1
chr9	134549330	134555492	ma4_2541	MA4-2	MA4-1	RAPGEF1
chr9	134603354	134610333	ma4_2542	MA4-2	MA4-1	RN7SL328P
chr9	135256630	135260429	ma4_2543	MA4-4	MA4-1	TTF1
chr9	135279321	135279726	ma4_2544	MA4-2	MA4-3	TTF1
chr9	135760824	135766544	ma4_2545	MA4-4	MA4-3	AK8
chr9	136009044	136010486	ma4_2546	MA4-1	MA4-5	RALGDS
chr9	137347243	137349917	ma4_2547	MA4-2	MA4-3	RXRA
chr9	139116388	139118560	ma4_2548	MA4-2	MA4-1	QSOX2
chr9	139594740	139598793	ma4_2549	MA4-4	MA4-3	DIPK1B
chr10	1088695	1090956	ma4_254	MA4-2	MA4-2	IDI1
chr10	1165348	1169793	ma4_255	MA4-3	MA4-4	LINC00200
chr10	1503367	1512664	ma4_256	MA4-4	MA4-3	ADARB2-AS1
chr10	1524502	1535157	ma4_257	MA4-4	MA4-3	ADARB2-AS1
chr10	1611733	1624516	ma4_258	MA4-4	MA4-3	ADARB2-AS1
chr10	1974524	1983124	ma4_259	MA4-3	MA4-3	LINC00700
chr10	3137083	3138920	ma4_260	MA4-1	MA4-4	PFKP
chr10	3845867	3848801	ma4_261	MA4-1	MA4-4	KLF6
chr10	3915373	3917529	ma4_262	MA4-1	MA4-1	LINC02639
chr10	4171609	4174373	ma4_263	MA4-2	MA4-4	LOC101927964
chr10	4925673	4930202	ma4_264	MA4-4	MA4-4	AKR1C6P
chr10	5879381	5886450	ma4_265	MA4-4	MA4-1	TRV-TAC3-1
chr10	6090809	6094894	ma4_266	MA4-2	MA4-1	IL2RA
chr10	6389034	6389777	ma4_267	MA4-2	MA4-1	LINC02656
chr10	6966020	6972399	ma4_268	MA4-4	MA4-2	LINC00707
chr10	7346538	7349589	ma4_269	MA4-4	MA4-3	COX6CP17
chr10	7812177	7817552	ma4_270	MA4-4	MA4-3	KIN
chr10	11209558	11223589	ma4_271	MA4-1	MA4-3	CELF2
chr10	11250220	11255099	ma4_272	MA4-2	MA4-3	CELF2
chr10	11267330	11269758	ma4_273	MA4-2	MA4-5	CELF2
chr10	11726089	11728263	ma4_274	MA4-2	MA4-1	ECHDC3
chr10	12115900	12120711	ma4_275	MA4-4	MA4-1	DHTKD1
chr10	12153778	12155877	ma4_276	MA4-4	MA4-3	RNU6-88P
chr10	12305482	12307702	ma4_277	MA4-4	MA4-5	RN7SL198P
chr10	13344564	13344911	ma4_278	MA4-2	MA4-1	PHYH
chr10	13784298	13786421	ma4_279	MA4-3	MA4-4	RNA5SP301
chr10	14226477	14227873	ma4_280	MA4-2	MA4-2	LOC101928453
chr10	14689581	14691651	ma4_281	MA4-2	MA4-1	RNA5SP302
chr10	14777808	14779871	ma4_282	MA4-4	MA4-3	RPSAP7
chr10	14781887	14785092	ma4_283	MA4-4	MA4-5	RPSAP7
chr10	14790631	14794541	ma4_284	MA4-4	MA4-5	FAM107B
chr10	17064792	17066945	ma4_285	MA4-1	MA4-3	CUBN
chr10	18278078	18280395	ma4_286	MA4-4	MA4-3	SLC39A12-AS1
chr10	21810866	21812110	ma4_287	MA4-1	MA4-1	SKIDA1
chr10	22614716	22630719	ma4_288	MA4-1	MA4-5	SPAG6
chr10	24158911	24161792	ma4_289	MA4-5	MA4-3	KIAA1217
chr10	24180725	24182793	ma4_290	MA4-4	MA4-3	KIAA1217
chr10	26734967	26739874	ma4_291	MA4-2	MA4-1	APBB1IP
chr10	26766440	26772361	ma4_292	MA4-1	MA4-1	RNA5SP307
chr10	27086839	27092199	ma4_293	MA4-4	MA4-2	RNU6-946P
chr10	28620351	28624511	ma4_294	MA4-1	MA4-4	ZNF101P1
chr10	30817468	30819443	ma4_295	MA4-2	MA4-1	HNRNPA1P32
chr10	32048563	32050096	ma4_296	MA4-2	MA4-1	GLUD1P5
chr10	32258778	32259327	ma4_297	MA4-2	MA4-1	RPL34P19
chr10	36109783	36112160	ma4_298	MA4-3	MA4-5	PCAT5
chr10	38326615	38328740	ma4_299	MA4-2	MA4-1	RNU6-795P
chr10	42355342	42401160	ma4_300	MA4-3	MA4-1	KSR1P1
chr10	42404157	42409902	ma4_301	MA4-3	MA4-1	KSR1P1
chr10	42527101	42546516	ma4_302	MA4-3	MA4-1	KSR1P1
chr10	42596638	42600616	ma4_303	MA4-3	MA4-1	KSR1P1
chr10	43915388	43917029	ma4_304	MA4-1	MA4-1	SNORD3J
chr10	43947126	43951012	ma4_305	MA4-2	MA4-1	RNU7-193P
chr10	49875250	49880769	ma4_306	MA4-4	MA4-1	ARHGAP22
chr10	50479819	50481847	ma4_307	MA4-5	MA4-4	C10orf71-AS1
chr10	50856837	50858847	ma4_308	MA4-4	MA4-3	C10orf53
chr10	53975780	53979064	ma4_309	MA4-5	MA4-3	PRKG1-AS1
chr10	54195103	54197930	ma4_310	MA4-4	MA4-3	LNCAROD
chr10	54410552	54414676	ma4_311	MA4-5	MA4-4	LOC105378305
chr10	61412576	61414789	ma4_312	MA4-5	MA4-3	SLC16A9
chr10	61996429	61998458	ma4_313	MA4-4	MA4-1	ANK3
chr10	63700205	63703740	ma4_314	MA4-1	MA4-2	ARID5B
chr10	63804815	63806615	ma4_315	MA4-3	MA4-1	ARID5B
chr10	63999273	64004900	ma4_316	MA4-3	MA4-1	RTKN2
chr10	64391107	64393051	ma4_317	MA4-2	MA4-2	ALDH7A1P4
chr10	65025164	65026502	ma4_318	MA4-1	MA4-1	JMJD1C
chr10	65221730	65222488	ma4_319	MA4-3	MA4-4	JMJD1C-AS1
chr10	65228237	65232518	ma4_320	MA4-3	MA4-4	JMJD1C
chr10	65239412	65244717	ma4_321	MA4-3	MA4-4	JMJD1C
chr10	65250535	65259275	ma4_322	MA4-3	MA4-4	REEP3
chr10	65259659	65260197	ma4_323	MA4-3	MA4-4	REEP3
chr10	65274155	65278660	ma4_324	MA4-3	MA4-4	REEP3
chr10	65284150	65295086	ma4_325	MA4-3	MA4-4	JMJD1C
chr10	65387592	65391768	ma4_326	MA4-1	MA4-1	MRPL35P2
chr10	69608942	69610117	ma4_327	MA4-1	MA4-1	RNU6-523P
chr10	70087454	70088694	ma4_328	MA4-5	MA4-2	HNRNPH3
chr10	70820682	70826437	ma4_329	MA4-1	MA4-4	SRGN
chr10	70850359	70851486	ma4_330	MA4-5	MA4-4	SRGN
chr10	71168599	71170351	ma4_331	MA4-2	MA4-1	TACR2
chr10	73505975	73511439	ma4_332	MA4-2	MA4-3	C10orf105
chr10	74005297	74009408	ma4_333	MA4-2	MA4-1	DDIT4
chr10	74014017	74021891	ma4_334	MA4-1	MA4-1	DDIT4
chr10	74056152	74059418	ma4_335	MA4-2	MA4-1	DDIT4
chr10	74075430	74096862	ma4_336	MA4-2	MA4-1	DNAJB12
chr10	75715808	75718822	ma4_337	MA4-1	MA4-1	C10orf55
chr10	75928158	75930083	ma4_338	MA4-5	MA4-3	ADK
chr10	76344424	76350554	ma4_339	MA4-1	MA4-5	NDUFA8P1
chr10	76497843	76500281	ma4_340	MA4-5	MA4-3	FAM32CP
chr10	76726451	76728733	ma4_341	MA4-1	MA4-4	SNORD172
chr10	77829544	77833351	ma4_342	MA4-3	MA4-4	RN7SL518P
chr10	78787150	78791521	ma4_343	MA4-5	MA4-4	KCNMA1-AS2
chr10	80842265	80845565	ma4_344	MA4-5	MA4-3	ZMIZ1
chr10	80888205	80911202	ma4_345	MA4-5	MA4-3	ZMIZ1
chr10	82221541	82225496	ma4_346	MA4-2	MA4-3	TSPAN14
chr10	82256907	82271873	ma4_347	MA4-1	MA4-3	LOC101929574
chr10	88159584	88161613	ma4_348	MA4-1	MA4-1	GRID1
chr10	88170835	88173784	ma4_349	MA4-1	MA4-2	GRID1
chr10	88843067	88845579	ma4_350	MA4-1	MA4-4	GLUD1
chr10	89826258	89830980	ma4_351	MA4-2	MA4-2	MED6P1
chr10	90144385	90150396	ma4_352	MA4-1	MA4-2	VN1R55P
chr10	90845772	90847791	ma4_353	MA4-3	MA4-5	MIR4679-2
chr10	97722928	97725337	ma4_354	MA4-5	MA4-3	CC2D2B
chr10	97989991	98005690	ma4_355	MA4-4	MA4-2	BLNK
chr10	98042897	98051774	ma4_356	MA4-4	MA4-1	BLNK
chr10	98053940	98061690	ma4_357	MA4-4	MA4-3	DNTT
chr10	98066691	98076728	ma4_358	MA4-3	MA4-3	DNTT
chr10	98409782	98419564	ma4_359	MA4-1	MA4-4	RPS2P36
chr10	98432682	98434988	ma4_360	MA4-5	MA4-1	PIK3AP1
chr10	98459338	98464297	ma4_361	MA4-5	MA4-1	PIK3AP1
chr10	98467489	98469472	ma4_362	MA4-3	MA4-1	PIK3AP1
chr10	98475527	98477770	ma4_363	MA4-3	MA4-1	PIK3AP1
chr10	98485479	98491235	ma4_364	MA4-4	MA4-3	PIK3AP1
chr10	98497096	98500423	ma4_365	MA4-5	MA4-4	RNU6-1274P
chr10	98505424	98507522	ma4_366	MA4-3	MA4-1	RNU6-1274P
chr10	98515223	98519750	ma4_367	MA4-4	MA4-3	RPL13AP5
chr10	98561130	98561811	ma4_368	MA4-3	MA4-1	MIR607
chr10	99926773	99928822	ma4_369	MA4-4	MA4-2	R3HCC1L
chr10	104939314	104947621	ma4_370	MA4-5	MA4-3	NT5C2
chr10	105230352	105232373	ma4_371	MA4-1	MA4-1	CALHM3
chr10	105604620	105606872	ma4_372	MA4-5	MA4-3	SH3PXD2A
chr10	111826547	111831308	ma4_373	MA4-1	MA4-2	ADD3-AS1
chr10	111833741	111838115	ma4_374	MA4-2	MA4-2	SNRPGP12
chr10	111840708	111842718	ma4_375	MA4-1	MA4-2	SNRPGP12
chr10	114853119	114855089	ma4_376	MA4-3	MA4-3	TCF7L2
chr10	115079312	115083245	ma4_377	MA4-5	MA4-3	RNU7-165P
chr10	115140876	115142828	ma4_378	MA4-1	MA4-3	RNU7-165P
chr10	121542779	121546483	ma4_379	MA4-5	MA4-3	RN7SL846P
chr10	125293019	125299712	ma4_380	MA4-4	MA4-3	GPR26
chr10	126274861	126323108	ma4_381	MA4-4	MA4-2	FAM53B-AS1
chr10	126325163	126348510	ma4_382	MA4-2	MA4-2	FAM53B-AS1
chr10	126406379	126411326	ma4_383	MA4-1	MA4-1	FAM53B-AS1
chr10	126415634	126419001	ma4_384	MA4-2	MA4-2	FAM53B
chr10	126428769	126430446	ma4_385	MA4-2	MA4-1	FAM53B
chr10	126604705	126606782	ma4_386	MA4-2	MA4-1	ZRANB1
chr10	126834926	126838665	ma4_387	MA4-5	MA4-4	CTBP2
chr10	129863189	129863578	ma4_388	MA4-2	MA4-5	AS-PTPRE
chr10	131955441	131955982	ma4_389	MA4-3	MA4-1	GLRX3
chr10	133570226	133577728	ma4_390	MA4-5	MA4-4	LINC01164
chr10	134231054	134236905	ma4_391	MA4-5	MA4-4	PWWP2B
chr10	134261193	134262082	ma4_392	MA4-2	MA4-4	LINC02870
chr10	134360054	134366235	ma4_393	MA4-4	MA4-3	INPP5A
chr10	134384609	134390280	ma4_394	MA4-5	MA4-5	INPP5A
chr10	134401164	134403225	ma4_395	MA4-5	MA4-3	INPP5A
chr10	135071383	135075443	ma4_396	MA4-4	MA4-3	MIR202HG
chr10	135499682	135501617	ma4_397	MA4-3	MA4-1	DUX4L15
chr11	224606	226745	ma4_398	MA4-3	MA4-4	SIRT3
chr11	267754	271874	ma4_399	MA4-2	MA4-1	NLRP6
chr11	354419	356482	ma4_400	MA4-2	MA4-5	B4GALNT4
chr11	1870971	1871813	ma4_401	MA4-3	MA4-1	LSP1
chr11	2833286	2835356	ma4_402	MA4-5	MA4-3	COX6CP18
chr11	2846688	2848728	ma4_403	MA4-5	MA4-3	KCNQ1-AS1
chr11	3805496	3808261	ma4_404	MA4-1	MA4-4	RNU7-50P
chr11	3914292	3916596	ma4_405	MA4-4	MA4-4	MIR4687
chr11	3963299	3973079	ma4_406	MA4-2	MA4-3	HNRNPA1P76
chr11	8853570	8854804	ma4_407	MA4-4	MA4-3	DENND2B
chr11	9385370	9386766	ma4_408	MA4-1	MA4-1	IPO7
chr11	9621908	9623876	ma4_409	MA4-4	MA4-1	RPL23AP65
chr11	9634513	9637478	ma4_410	MA4-2	MA4-1	RPL23AP65
chr11	9709406	9715528	ma4_411	MA4-5	MA4-1	RN7SKP50
chr11	9737847	9742560	ma4_412	MA4-5	MA4-1	RN7SKP50
chr11	9875931	9882440	ma4_413	MA4-4	MA4-3	RNU7-28P
chr11	10463071	10464981	ma4_414	MA4-2	MA4-4	AMPD3
chr11	12169610	12172809	ma4_415	MA4-5	MA4-4	MICAL2
chr11	13248632	13252216	ma4_416	MA4-4	MA4-3	ARNTL
chr11	14646054	14648709	ma4_417	MA4-5	MA4-3	PSMA1
chr11	14785645	14787807	ma4_418	MA4-1	MA4-4	MORF4L1P3
chr11	18404415	18406833	ma4_419	MA4-1	MA4-4	MIR3159
chr11	20297613	20301848	ma4_420	MA4-3	MA4-4	HTATIP2
chr11	28132435	28133083	ma4_421	MA4-3	MA4-1	METTL15
chr11	32442013	32445352	ma4_422	MA4-5	MA4-3	WT1
chr11	33916123	33917207	ma4_423	MA4-4	MA4-2	LMO2
chr11	33941819	33944160	ma4_424	MA4-5	MA4-1	LMO2
chr11	35005563	35012999	ma4_425	MA4-5	MA4-4	MIR1343
chr11	35056785	35075143	ma4_426	MA4-2	MA4-4	LOC100507144
chr11	35097817	35105853	ma4_427	MA4-1	MA4-5	LOC100507144
chr11	35163218	35168976	ma4_428	MA4-2	MA4-5	CD44
chr11	35186997	35189604	ma4_429	MA4-2	MA4-5	SNORD164
chr11	36508693	36510796	ma4_430	MA4-5	MA4-3	TRAF6
chr11	36592057	36600301	ma4_431	MA4-4	MA4-3	RAG1
chr11	36637266	36644512	ma4_432	MA4-5	MA4-3	RAG2
chr11	43665340	43666565	ma4_433	MA4-2	MA4-1	HSD17B12
chr11	44589713	44592860	ma4_434	MA4-5	MA4-5	CD82
chr11	46575362	46577884	ma4_435	MA4-4	MA4-5	AMBRA1
chr11	46581300	46583518	ma4_436	MA4-1	MA4-5	AMBRA1
chr11	46679470	46682603	ma4_437	MA4-3	MA4-4	ARHGAP1
chr11	46690820	46699246	ma4_438	MA4-1	MA4-3	ARHGAP1
chr11	47379728	47382320	ma4_439	MA4-5	MA4-3	MYBPC3
chr11	47411983	47417409	ma4_440	MA4-4	MA4-2	MIR4487
chr11	47535663	47538112	ma4_441	MA4-5	MA4-1	CELF1
chr11	47883384	47887480	ma4_442	MA4-4	MA4-5	NUP160
chr11	47936611	47943293	ma4_443	MA4-5	MA4-1	LOC100287189
chr11	48130338	48132594	ma4_444	MA4-4	MA4-1	MIR3161
chr11	51568153	51593650	ma4_445	MA4-3	MA4-1	OR4C50P
chr11	57191455	57192093	ma4_446	MA4-3	MA4-1	SLC43A3
chr11	57558735	57561084	ma4_447	MA4-1	MA4-4	CTNND1
chr11	58291790	58294288	ma4_448	MA4-1	MA4-1	OR5B21
chr11	58340035	58340828	ma4_449	MA4-3	MA4-1	LPXN
chr11	58984672	58985892	ma4_450	MA4-3	MA4-5	RN7SL42P
chr11	59180629	59185653	ma4_451	MA4-5	MA4-4	OR5A2
chr11	61729900	61732605	ma4_452	MA4-1	MA4-5	FTH1
chr11	61792128	61794193	ma4_453	MA4-1	MA4-4	RPS2P37
chr11	62318142	62325267	ma4_454	MA4-1	MA4-1	AHNAK
chr11	64305005	64307668	ma4_455	MA4-4	MA4-3	SLC22A11
chr11	65169331	65176493	ma4_456	MA4-4	MA4-1	NEAT1
chr11	65184130	65187768	ma4_457	MA4-2	MA4-1	NEAT1
chr11	65192769	65199075	ma4_458	MA4-2	MA4-1	NEAT1
chr11	65238782	65240724	ma4_459	MA4-1	MA4-1	LOC101927789
chr11	65243789	65245897	ma4_460	MA4-2	MA4-1	MALAT1
chr11	65258787	65262708	ma4_461	MA4-4	MA4-1	MALAT1
chr11	65267709	65270089	ma4_462	MA4-2	MA4-1	MALAT1
chr11	65419163	65421805	ma4_463	MA4-2	MA4-1	MIR4489
chr11	66386601	66387957	ma4_464	MA4-1	MA4-1	RBM14
chr11	67036444	67054273	ma4_465	MA4-2	MA4-2	GRK2
chr11	67174054	67178082	ma4_466	MA4-2	MA4-2	TBC1D10C
chr11	68207607	68210087	ma4_467	MA4-4	MA4-5	PPP6R3
chr11	68605452	68606883	ma4_468	MA4-1	MA4-5	CPT1A
chr11	69064220	69066461	ma4_469	MA4-5	MA4-5	MYEOV
chr11	69078702	69080755	ma4_470	MA4-5	MA4-3	IFITM9P
chr11	70312589	70317581	ma4_471	MA4-5	MA4-4	CTTN
chr11	71209478	71211492	ma4_472	MA4-4	MA4-3	S100A11P3
chr11	71747949	71755055	ma4_473	MA4-2	MA4-2	LOC100128494
chr11	72758149	72760293	ma4_474	MA4-4	MA4-1	FCHSD2
chr11	72863538	72866532	ma4_475	MA4-5	MA4-1	FCHSD2
chr11	73093468	73099660	ma4_476	MA4-4	MA4-1	RELT
chr11	73489674	73491614	ma4_477	MA4-1	MA4-1	MRPL48
chr11	75583446	75585552	ma4_478	MA4-5	MA4-5	PPP1R1AP1
chr11	75596763	75598558	ma4_479	MA4-3	MA4-1	PPP1R1AP1
chr11	78000152	78004204	ma4_480	MA4-5	MA4-3	GAB2
chr11	78059866	78063776	ma4_481	MA4-5	MA4-3	GAB2
chr11	78131366	78138381	ma4_482	MA4-4	MA4-5	GAB2
chr11	78270566	78275581	ma4_483	MA4-5	MA4-3	NARS2
chr11	82773154	82775369	ma4_484	MA4-4	MA4-1	RAB30
chr11	85194789	85195403	ma4_485	MA4-2	MA4-1	RNU6-1292P
chr11	85912710	85914760	ma4_486	MA4-1	MA4-1	FNTAP1
chr11	93450502	93452179	ma4_487	MA4-5	MA4-5	SCARNA9
chr11	94307194	94309992	ma4_488	MA4-3	MA4-4	PIWIL4
chr11	95448313	95451659	ma4_489	MA4-4	MA4-3	FGFR3P2
chr11	95744767	95748303	ma4_490	MA4-1	MA4-3	RPL32P25
chr11	95986933	95993228	ma4_491	MA4-2	MA4-3	MIR1260B
chr11	102430094	102432355	ma4_492	MA4-1	MA4-2	MMP7
chr11	107710488	107712632	ma4_493	MA4-1	MA4-4	SLC35F2
chr11	108096552	108097430	ma4_494	MA4-2	MA4-1	ATM
chr11	108106551	108108734	ma4_495	MA4-1	MA4-2	ATM
chr11	109855624	109856384	ma4_496	MA4-5	MA4-3	RPSAP50
chr11	116721527	116725209	ma4_497	MA4-1	MA4-4	APOA1
chr11	116850697	116858321	ma4_498	MA4-5	MA4-4	RNY4P6
chr11	116863615	116865761	ma4_499	MA4-5	MA4-4	RNY4P6
chr11	121287766	121290281	ma4_500	MA4-1	MA4-5	SORL1
chr11	121353870	121355416	ma4_501	MA4-3	MA4-3	LOC105369535
chr11	121448573	121455252	ma4_502	MA4-5	MA4-2	LOC105369535
chr11	122528930	122628210	ma4_503	MA4-2	MA4-3	UBASH3B
chr11	125383394	125385285	ma4_504	MA4-1	MA4-1	FEZ1
chr11	126187164	126190705	ma4_505	MA4-5	MA4-3	DCPS
chr11	126295510	126309486	ma4_506	MA4-3	MA4-4	ST3GAL4
chr11	126334829	126338862	ma4_507	MA4-4	MA4-4	ST3GAL4
chr11	128478700	128486036	ma4_508	MA4-4	MA4-2	ETS1
chr11	128530142	128535356	ma4_509	MA4-5	MA4-3	FLI1
chr11	128585089	128591458	ma4_510	MA4-2	MA4-2	SENCR
chr11	128594642	128597360	ma4_511	MA4-2	MA4-1	SENCR
chr12	1313223	1315301	ma4_512	MA4-2	MA4-2	HTR1DP1
chr12	1918712	1922600	ma4_513	MA4-3	MA4-4	LRTM2
chr12	3837993	3839574	ma4_514	MA4-3	MA4-3	RNU6-174P
chr12	6275856	6277989	ma4_515	MA4-5	MA4-4	CD9
chr12	6333324	6341073	ma4_516	MA4-2	MA4-3	CD9
chr12	6534039	6534423	ma4_517	MA4-5	MA4-1	SRP14P1
chr12	6534810	6537631	ma4_518	MA4-2	MA4-2	SRP14P1
chr12	6568260	6574404	ma4_519	MA4-2	MA4-1	VAMP1
chr12	7045846	7047873	ma4_520	MA4-2	MA4-1	C12orf57
chr12	7063019	7069907	ma4_521	MA4-2	MA4-5	PTPN6
chr12	7810364	7812263	ma4_522	MA4-5	MA4-4	APOBEC1
chr12	7827110	7829648	ma4_523	MA4-5	MA4-4	APOBEC1
chr12	8085244	8086282	ma4_524	MA4-2	MA4-4	SLC2A3
chr12	8110953	8114629	ma4_525	MA4-2	MA4-5	SLC2A3
chr12	8122948	8125204	ma4_526	MA4-2	MA4-3	RPS20P28
chr12	8178441	8180511	ma4_527	MA4-2	MA4-1	FOXJ2
chr12	9803143	9806240	ma4_528	MA4-2	MA4-1	LOC374443
chr12	9872242	9883394	ma4_529	MA4-4	MA4-1	CLECL1
chr12	9888395	9896595	ma4_530	MA4-2	MA4-1	CLECL1
chr12	9909030	9910996	ma4_531	MA4-2	MA4-5	CD69
chr12	9915997	9924902	ma4_532	MA4-2	MA4-5	CD69
chr12	10017267	10019452	ma4_533	MA4-2	MA4-3	CLEC2B
chr12	10534956	10540139	ma4_534	MA4-3	MA4-4	KLRK1
chr12	10545140	10550750	ma4_535	MA4-3	MA4-4	KLRK1
chr12	10860757	10864169	ma4_536	MA4-4	MA4-3	YBX3
chr12	11805108	11811095	ma4_537	MA4-1	MA4-5	ETV6
chr12	11893520	11906562	ma4_538	MA4-5	MA4-5	ETV6
chr12	11909368	11928943	ma4_539	MA4-5	MA4-5	ETV6
chr12	11939883	11953719	ma4_540	MA4-5	MA4-5	ETV6
chr12	11958975	11967684	ma4_541	MA4-5	MA4-5	ETV6
chr12	11987342	11993133	ma4_542	MA4-5	MA4-1	ETV6
chr12	12133127	12135222	ma4_543	MA4-1	MA4-4	BCL2L14
chr12	12160062	12165398	ma4_544	MA4-1	MA4-5	BCL2L14
chr12	12872802	12876350	ma4_545	MA4-2	MA4-5	CDKN1B
chr12	12881351	12890771	ma4_546	MA4-2	MA4-3	APOLD1
chr12	12959860	12962544	ma4_547	MA4-2	MA4-3	DDX47
chr12	13251109	13254100	ma4_548	MA4-5	MA4-3	GSG1
chr12	14392695	14393969	ma4_549	MA4-3	MA4-1	MRPS18CP4
chr12	14410348	14414187	ma4_550	MA4-1	MA4-1	GNAI2P1
chr12	14555109	14557927	ma4_551	MA4-1	MA4-1	ATF7IP
chr12	15141934	15147547	ma4_552	MA4-4	MA4-3	LINC01489
chr12	22839460	22841587	ma4_553	MA4-5	MA4-4	RPS27P22
chr12	24752258	24754594	ma4_554	MA4-5	MA4-4	LINC00477
chr12	24948610	24952061	ma4_555	MA4-5	MA4-5	RN7SL38P
chr12	25172610	25179455	ma4_556	MA4-3	MA4-2	LOC645177
chr12	25208140	25211400	ma4_557	MA4-2	MA4-1	IRAG2
chr12	25516824	25519052	ma4_558	MA4-4	MA4-3	RNU4-67P
chr12	25535201	25540318	ma4_559	MA4-2	MA4-5	RNU4-67P
chr12	26451465	26452718	ma4_560	MA4-5	MA4-1	RNA5SP354
chr12	29316257	29319012	ma4_561	MA4-5	MA4-4	FAR2
chr12	31898679	31905106	ma4_562	MA4-5	MA4-1	IFITM3P2
chr12	31985003	31987112	ma4_563	MA4-3	MA4-1	RNU6-1069P
chr12	32291348	32293394	ma4_564	MA4-4	MA4-1	BICD1
chr12	42490698	42492742	ma4_565	MA4-1	MA4-4	GXYLT1
chr12	46037331	46039951	ma4_566	MA4-5	MA4-3	LINC00938
chr12	46062477	46064564	ma4_567	MA4-1	MA4-3	LINC00938
chr12	46125989	46127320	ma4_568	MA4-1	MA4-4	ARID2
chr12	46379766	46381856	ma4_569	MA4-5	MA4-1	SCAF11
chr12	46607878	46613156	ma4_570	MA4-2	MA4-1	SLC38A1
chr12	46780390	46782755	ma4_571	MA4-4	MA4-1	LOC100288798
chr12	47600426	47602512	ma4_572	MA4-1	MA4-1	PCED1B-AS1
chr12	47749585	47751069	ma4_573	MA4-5	MA4-1	MIR4494
chr12	47753900	47755551	ma4_574	MA4-2	MA4-1	MIR4494
chr12	48203170	48208443	ma4_575	MA4-2	MA4-1	HDAC7
chr12	49627080	49629163	ma4_576	MA4-1	MA4-5	TUBA1C
chr12	50910289	50915003	ma4_577	MA4-4	MA4-5	DIP2B
chr12	52419116	52420034	ma4_578	MA4-2	MA4-1	NR4A1
chr12	52426023	52428998	ma4_579	MA4-2	MA4-1	NR4A1
chr12	53764192	53766416	ma4_580	MA4-2	MA4-1	SP1
chr12	53994901	53998315	ma4_581	MA4-5	MA4-2	ATF7
chr12	54752142	54754271	ma4_582	MA4-2	MA4-1	GPR84
chr12	56377351	56378063	ma4_583	MA4-5	MA4-3	LOC100131294
chr12	57077432	57079567	ma4_584	MA4-2	MA4-1	PTGES3
chr12	57093520	57095534	ma4_585	MA4-5	MA4-3	PTGES3
chr12	63275244	63278001	ma4_586	MA4-3	MA4-3	RNU1-83P
chr12	64852356	64854205	ma4_587	MA4-2	MA4-1	TBK1
chr12	65018885	65020665	ma4_588	MA4-5	MA4-1	MIR548Z
chr12	66318391	66321190	ma4_589	MA4-5	MA4-3	HMGA2-AS1
chr12	66537927	66539961	ma4_590	MA4-5	MA4-3	LLPH-DT
chr12	68757435	68760120	ma4_591	MA4-1	MA4-3	MDM1
chr12	70320154	70322131	ma4_592	MA4-5	MA4-3	MYRFL
chr12	70711359	70713915	ma4_593	MA4-5	MA4-2	KCNMB4
chr12	76904114	76906150	ma4_594	MA4-4	MA4-1	OSBPL8
chr12	77257162	77262969	ma4_595	MA4-3	MA4-3	CSRP2
chr12	79280411	79283812	ma4_596	MA4-4	MA4-3	SYT1
chr12	89739326	89741285	ma4_597	MA4-5	MA4-3	DUSP6
chr12	90126528	90128598	ma4_598	MA4-5	MA4-4	RNA5SP365
chr12	92601498	92603320	ma4_599	MA4-1	MA4-2	RPL21P106
chr12	92838232	92841642	ma4_600	MA4-4	MA4-1	CLLU1-AS1
chr12	92898434	92900690	ma4_601	MA4-3	MA4-1	LOC100132126
chr12	92932267	92935037	ma4_602	MA4-5	MA4-3	LOC100132126
chr12	92986566	92988547	ma4_603	MA4-2	MA4-1	LOC100132126
chr12	93968951	93976250	ma4_604	MA4-3	MA4-4	SOCS2
chr12	93978475	93997941	ma4_605	MA4-5	MA4-3	SOCS2
chr12	94134099	94145230	ma4_606	MA4-1	MA4-5	LOC101928731
chr12	94566367	94568862	ma4_607	MA4-5	MA4-4	PLXNC1
chr12	94598918	94603090	ma4_608	MA4-2	MA4-1	PLXNC1
chr12	102136258	102138688	ma4_609	MA4-4	MA4-2	SYCP3
chr12	104683310	104683779	ma4_610	MA4-2	MA4-1	TXNRD1
chr12	104866100	104868544	ma4_611	MA4-4	MA4-3	CHST11
chr12	104870197	104873508	ma4_612	MA4-2	MA4-3	CHST11
chr12	104911592	104917971	ma4_613	MA4-5	MA4-3	CHST11
chr12	104959271	104965435	ma4_614	MA4-1	MA4-4	MIR3922
chr12	104997006	104999151	ma4_615	MA4-1	MA4-3	MIR3922
chr12	105079806	105091014	ma4_616	MA4-1	MA4-5	MIR3922
chr12	105113599	105118693	ma4_617	MA4-1	MA4-3	MIR3922
chr12	109032086	109037328	ma4_618	MA4-3	MA4-1	MIR4496
chr12	110325759	110331794	ma4_619	MA4-2	MA4-3	TCHP
chr12	110516664	110518329	ma4_620	MA4-2	MA4-2	C12orf76
chr12	111027678	111030082	ma4_621	MA4-5	MA4-4	PPTC7
chr12	111042690	111044715	ma4_622	MA4-5	MA4-1	TCTN1
chr12	111071962	111088162	ma4_623	MA4-4	MA4-4	RN7SL387P
chr12	111096624	111100596	ma4_624	MA4-4	MA4-2	HVCN1
chr12	111114437	111116951	ma4_625	MA4-4	MA4-2	HVCN1
chr12	112567129	112569370	ma4_626	MA4-1	MA4-5	TRAFD1
chr12	113645439	113647495	ma4_627	MA4-2	MA4-1	IQCD
chr12	116497637	116499715	ma4_628	MA4-2	MA4-5	RNU6-1188P
chr12	116701965	116712997	ma4_629	MA4-3	MA4-4	MED13L
chr12	116881136	116883243	ma4_630	MA4-5	MA4-4	MIR4472-2
chr12	117028918	117033186	ma4_631	MA4-5	MA4-4	MAP1LC3B2
chr12	117037562	117043950	ma4_632	MA4-3	MA4-4	MAP1LC3B2
chr12	117069584	117076545	ma4_633	MA4-5	MA4-3	MAP1LC3B2
chr12	117095877	117106191	ma4_634	MA4-3	MA4-4	SPRING1
chr12	117107597	117118545	ma4_635	MA4-3	MA4-5	SPRING1
chr12	117124619	117135995	ma4_636	MA4-5	MA4-4	SPRING1
chr12	117256060	117257897	ma4_637	MA4-1	MA4-1	RNU6-558P
chr12	118744547	118746650	ma4_638	MA4-5	MA4-4	TAOK3
chr12	118766555	118771045	ma4_639	MA4-5	MA4-4	TAOK3
chr12	121566060	121568178	ma4_640	MA4-1	MA4-3	P2RX7
chr12	121676590	121679760	ma4_641	MA4-1	MA4-4	P2RX4
chr12	121862624	121865186	ma4_642	MA4-4	MA4-1	MIR7107
chr12	122027459	122029488	ma4_643	MA4-2	MA4-1	KDM2B
chr12	122101046	122103127	ma4_644	MA4-5	MA4-1	MORN3
chr12	122226666	122228816	ma4_645	MA4-2	MA4-1	RHOF
chr12	122237119	122238351	ma4_646	MA4-2	MA4-1	LINC01089
chr12	122417477	122423751	ma4_647	MA4-4	MA4-1	BCL7A
chr12	122428376	122435080	ma4_648	MA4-5	MA4-1	BCL7A
chr12	122437441	122454249	ma4_649	MA4-4	MA4-1	BCL7A
chr12	122462290	122469795	ma4_650	MA4-3	MA4-1	BCL7A
chr12	122792024	122798298	ma4_651	MA4-3	MA4-3	CCDC150P1
chr12	123128278	123132641	ma4_652	MA4-5	MA4-4	MIR9902-1
chr12	123355369	123357554	ma4_653	MA4-4	MA4-3	VPS37B
chr12	123366785	123374793	ma4_654	MA4-1	MA4-3	VPS37B
chr12	123932175	123934278	ma4_655	MA4-1	MA4-4	COPS5P2
chr12	125402593	125403871	ma4_656	MA4-4	MA4-1	MIR5188
chr12	131705838	131709366	ma4_657	MA4-5	MA4-3	LINC01257
chr12	132250296	132252307	ma4_658	MA4-4	MA4-3	RNA5SP378
chr12	132254822	132261840	ma4_659	MA4-4	MA4-5	RNA5SP378
chr12	132267065	132269230	ma4_660	MA4-5	MA4-4	RNA5SP378
chr12	132336227	132339015	ma4_661	MA4-3	MA4-4	MMP17
chr12	133133584	133138292	ma4_662	MA4-4	MA4-5	MIR6763
chr12	133343818	133348472	ma4_663	MA4-4	MA4-2	ANKLE2
chr12	133841360	133842059	ma4_664	MA4-2	MA4-1	RNU6-717P
chr13	21370889	21372946	ma4_665	MA4-5	MA4-4	EEF1AKMT1
chr13	21648135	21652028	ma4_666	MA4-5	MA4-4	LATS2
chr13	21791517	21796128	ma4_667	MA4-5	MA4-3	LINC01046
chr13	24039863	24041150	ma4_668	MA4-1	MA4-4	LINC00327
chr13	24847388	24851151	ma4_669	MA4-1	MA4-5	SPATA13
chr13	28666275	28672212	ma4_670	MA4-5	MA4-4	FLT3
chr13	28715811	28718243	ma4_671	MA4-1	MA4-3	PAN3-AS1
chr13	28791356	28804137	ma4_672	MA4-3	MA4-4	RNU6-82P
chr13	28809138	28836589	ma4_673	MA4-3	MA4-4	RNU6-82P
chr13	28838164	28849105	ma4_674	MA4-5	MA4-3	RNU6-82P
chr13	30892841	30894915	ma4_675	MA4-3	MA4-4	KATNAL1
chr13	30925443	30945550	ma4_676	MA4-4	MA4-3	LINC00426
chr13	30968315	30970453	ma4_677	MA4-1	MA4-1	LINC00426
chr13	31015129	31023482	ma4_678	MA4-4	MA4-2	HMGB1
chr13	31263732	31265914	ma4_679	MA4-3	MA4-3	TRN-GTT2-4
chr13	31312180	31319403	ma4_680	MA4-1	MA4-1	ALOX5AP
chr13	33824446	33826713	ma4_681	MA4-3	MA4-4	STARD13-AS
chr13	33923664	33928339	ma4_682	MA4-5	MA4-3	LINC02344
chr13	34115820	34118084	ma4_683	MA4-1	MA4-1	STARD13
chr13	36987666	36996709	ma4_684	MA4-5	MA4-4	CCNA1
chr13	40024671	40027254	ma4_685	MA4-5	MA4-3	LHFPL6
chr13	41017396	41020760	ma4_686	MA4-4	MA4-2	LINC00598
chr13	41162246	41164862	ma4_687	MA4-4	MA4-2	RLIMP1
chr13	41559535	41565113	ma4_688	MA4-2	MA4-1	ELF1
chr13	41570114	41590951	ma4_689	MA4-1	MA4-2	RGS17P1
chr13	41626447	41629830	ma4_690	MA4-5	MA4-4	TRE-TTC1-2
chr13	42037145	42041216	ma4_691	MA4-2	MA4-2	RGCC
chr13	42268229	42270249	ma4_692	MA4-5	MA4-4	RN7SL515P
chr13	42489353	42492175	ma4_693	MA4-2	MA4-5	KARS1P1
chr13	42951252	42953563	ma4_694	MA4-4	MA4-5	FABP3P2
chr13	43038996	43042251	ma4_695	MA4-4	MA4-3	LINC02341
chr13	44662335	44664502	ma4_696	MA4-3	MA4-4	SMIM2-AS1
chr13	44690396	44692563	ma4_697	MA4-1	MA4-3	SMIM2-AS1
chr13	44832494	44834603	ma4_698	MA4-1	MA4-4	MIR8079
chr13	44847848	44850512	ma4_699	MA4-2	MA4-2	MIR8079
chr13	46746379	46753811	ma4_700	MA4-1	MA4-1	RN7SL288P
chr13	47168968	47173491	ma4_701	MA4-4	MA4-2	LRCH1
chr13	47179378	47182111	ma4_702	MA4-5	MA4-3	LRCH1
chr13	47252943	47255011	ma4_703	MA4-2	MA4-4	ESD
chr13	47318939	47321114	ma4_704	MA4-4	MA4-3	ESD
chr13	47325026	47327130	ma4_705	MA4-1	MA4-4	ESD
chr13	48477272	48479255	ma4_706	MA4-3	MA4-4	LINC00562
chr13	48837801	48840912	ma4_707	MA4-4	MA4-3	ITM2B
chr13	48974016	48978542	ma4_708	MA4-1	MA4-3	LPAR6
chr13	49062957	49069255	ma4_709	MA4-2	MA4-5	RCBTB2
chr13	49078529	49081939	ma4_710	MA4-1	MA4-5	RCBTB2
chr13	50020910	50025303	ma4_711	MA4-5	MA4-2	SETDB2
chr13	50100805	50108308	ma4_712	MA4-5	MA4-3	PHF11
chr13	50189364	50196253	ma4_713	MA4-4	MA4-2	ARL11
chr13	50649818	50653676	ma4_714	MA4-3	MA4-1	DLEU2
chr13	50680025	50682153	ma4_715	MA4-2	MA4-1	RPL18P10
chr13	50695915	50697176	ma4_716	MA4-3	MA4-1	DLEU2
chr13	51085892	51087845	ma4_717	MA4-1	MA4-1	DLEU1-AS1
chr13	51464397	51468886	ma4_718	MA4-2	MA4-3	RNASEH2B
chr13	51487348	51492038	ma4_719	MA4-1	MA4-1	RNASEH2B-AS1
chr13	51564345	51567726	ma4_720	MA4-5	MA4-3	RNA5SP29
chr13	77903729	77906036	ma4_721	MA4-2	MA4-1	MYCBP2
chr13	77966261	77968740	ma4_722	MA4-3	MA4-3	MYCBP2
chr13	81024383	81029646	ma4_723	MA4-5	MA4-4	RNU6-61P
chr13	87775544	87777621	ma4_724	MA4-5	MA4-4	UBBP5
chr13	88758509	88760647	ma4_725	MA4-4	MA4-4	LINC00373
chr13	89355716	89361178	ma4_726	MA4-5	MA4-3	LINC00560
chr13	89571224	89573701	ma4_727	MA4-5	MA4-3	GRPEL2P1
chr13	94975608	94980782	ma4_728	MA4-2	MA4-3	GPC6-AS1
chr13	99199616	99202347	ma4_729	MA4-3	MA4-4	STK24
chr13	99870613	99886053	ma4_730	MA4-2	MA4-3	H2AZP3
chr13	100026927	100029665	ma4_731	MA4-2	MA4-1	HMGB3P4
chr13	103658792	103661839	ma4_732	MA4-3	MA4-1	SLC10A2
chr13	107332465	107337029	ma4_733	MA4-4	MA4-3	ATP5MC1P5
chr13	107569690	107572935	ma4_734	MA4-5	MA4-3	PPIAP24
chr13	108915935	108919476	ma4_735	MA4-5	MA4-4	TNFSF13B
chr13	111327816	111330091	ma4_736	MA4-3	MA4-1	CARS2
chr13	111695353	111700414	ma4_737	MA4-3	MA4-4	LINC00368
chr13	111828730	111830945	ma4_738	MA4-1	MA4-3	SALL4P4
chr13	111841641	111842437	ma4_739	MA4-2	MA4-3	ARHGEF7
chr13	113236999	113238997	ma4_740	MA4-5	MA4-1	TUBGCP3
chr13	114180715	114184351	ma4_741	MA4-3	MA4-3	TMCO3
chr13	114893681	114895597	ma4_742	MA4-1	MA4-2	RASA3
chr14	19009109	19014174	ma4_743	MA4-3	MA4-1	RNU6-458P
chr14	19018725	19020169	ma4_744	MA4-3	MA4-1	RNU6-458P
chr14	20895348	20898409	ma4_745	MA4-5	MA4-5	KLHL33
chr14	23018947	23023455	ma4_746	MA4-2	MA4-5	TRAC
chr14	23028456	23040166	ma4_747	MA4-2	MA4-1	LINC02332
chr14	23475159	23476851	ma4_748	MA4-2	MA4-1	C14orf93
chr14	35753497	35759022	ma4_749	MA4-5	MA4-3	PSMA6
chr14	39017185	39020224	ma4_750	MA4-5	MA4-3	LOC100422334
chr14	39185317	39187361	ma4_751	MA4-5	MA4-4	KRT8P1
chr14	50334061	50336086	ma4_752	MA4-2	MA4-1	RN7SL2
chr14	50465909	50470736	ma4_753	MA4-1	MA4-1	LINC01588
chr14	50527464	50532785	ma4_754	MA4-2	MA4-1	RN7SKP193
chr14	50829209	50831881	ma4_755	MA4-2	MA4-5	CDKL1
chr14	52310419	52315044	ma4_756	MA4-2	MA4-1	GNG2
chr14	52641719	52644313	ma4_757	MA4-2	MA4-2	COX5AP2
chr14	52776988	52778529	ma4_758	MA4-5	MA4-3	PTGER2
chr14	53384240	53386576	ma4_759	MA4-1	MA4-3	FERMT2
chr14	53574893	53577137	ma4_760	MA4-1	MA4-2	DDHD1
chr14	55093663	55095690	ma4_761	MA4-1	MA4-3	SAMD4A
chr14	55347413	55349522	ma4_762	MA4-1	MA4-1	MIR4308
chr14	58747359	58748926	ma4_763	MA4-1	MA4-1	HMGB1P14
chr14	61219813	61221451	ma4_764	MA4-2	MA4-5	MNAT1
chr14	61937874	61946641	ma4_765	MA4-1	MA4-2	LINC01303
chr14	68734117	68736169	ma4_766	MA4-2	MA4-1	RN7SL108P
chr14	68741581	68753412	ma4_767	MA4-2	MA4-1	RN7SL108P
chr14	68833423	68836953	ma4_768	MA4-4	MA4-4	RPL7AP5
chr14	68863580	68872009	ma4_769	MA4-4	MA4-2	PPIAP6
chr14	68942642	68944678	ma4_770	MA4-4	MA4-3	PPIAP6
chr14	69148774	69153260	ma4_771	MA4-2	MA4-2	RPL12P7
chr14	69280742	69283881	ma4_772	MA4-2	MA4-1	ZFP36L1
chr14	70080813	70083456	ma4_773	MA4-2	MA4-1	SUSD6
chr14	71352806	71354820	ma4_774	MA4-1	MA4-5	PCNX1
chr14	71447217	71449539	ma4_775	MA4-1	MA4-4	GTF3AP2
chr14	72020874	72023500	ma4_776	MA4-2	MA4-1	SIPA1L1
chr14	74208010	74214137	ma4_777	MA4-1	MA4-2	MIR4505
chr14	74218726	74222949	ma4_778	MA4-1	MA4-2	MIR4505
chr14	74867975	74870124	ma4_779	MA4-4	MA4-3	RPS2P2
chr14	75406169	75409975	ma4_780	MA4-4	MA4-5	PGF
chr14	75604472	75606396	ma4_781	MA4-5	MA4-1	NEK9
chr14	75654621	75656724	ma4_782	MA4-5	MA4-3	TMED10
chr14	75724067	75727735	ma4_783	MA4-1	MA4-4	FOS
chr14	75740531	75743030	ma4_784	MA4-1	MA4-4	FOS
chr14	75799991	75802754	ma4_785	MA4-1	MA4-5	LINC01220
chr14	75980975	75982982	ma4_786	MA4-2	MA4-1	BATF
chr14	77374318	77376938	ma4_787	MA4-5	MA4-4	RN7SKP17
chr14	77418908	77423480	ma4_788	MA4-2	MA4-5	LINC01629
chr14	77428481	77429466	ma4_789	MA4-2	MA4-5	LINC01629
chr14	77464935	77468121	ma4_790	MA4-5	MA4-3	IRF2BPL
chr14	78059172	78061306	ma4_791	MA4-5	MA4-2	SPTLC2
chr14	89769105	89772257	ma4_792	MA4-5	MA4-1	CAP2P1
chr14	89816280	89818798	ma4_793	MA4-3	MA4-2	CAP2P1
chr14	89830604	89833435	ma4_794	MA4-2	MA4-1	FOXN3
chr14	90186179	90188481	ma4_795	MA4-2	MA4-3	RN7SKP255
chr14	90848308	90851078	ma4_796	MA4-1	MA4-1	CALM1
chr14	91789440	91791608	ma4_797	MA4-2	MA4-1	GPR68
chr14	93131056	93133077	ma4_798	MA4-5	MA4-4	LGMN
chr14	95960580	95963919	ma4_799	MA4-4	MA4-5	SYNE3
chr14	95985487	95991172	ma4_800	MA4-2	MA4-5	SYNE3
chr14	99886878	99887641	ma4_801	MA4-1	MA4-1	RNU6-91P
chr14	100534259	100535885	ma4_802	MA4-2	MA4-2	EVL
chr14	100679563	100681816	ma4_803	MA4-2	MA4-1	YY1
chr14	102235582	102251292	ma4_804	MA4-4	MA4-2	PPP2R5C
chr14	102255919	102260064	ma4_805	MA4-2	MA4-2	PPP2R5C
chr14	102278672	102293637	ma4_806	MA4-2	MA4-1	PPP2R5C
chr14	102312973	102332891	ma4_807	MA4-3	MA4-4	NPM1P20
chr14	102335007	102349820	ma4_808	MA4-5	MA4-5	NPM1P20
chr14	102413732	102415734	ma4_809	MA4-2	MA4-1	DYNC1H1
chr14	105122398	105127681	ma4_810	MA4-4	MA4-2	LINC02280
chr14	105525802	105529266	ma4_811	MA4-2	MA4-3	GPR132
chr14	105535967	105538047	ma4_812	MA4-4	MA4-4	GPR132
chr14	105758779	105761381	ma4_813	MA4-5	MA4-3	PACS2
chr14	105947260	105949318	ma4_814	MA4-2	MA4-4	CRIP2
chr14	106281532	106292096	ma4_815	MA4-4	MA4-5	IGHD
chr14	107153914	107157154	ma4_816	MA4-4	MA4-2	IGHVIII-67-4
chr14	107252067	107256713	ma4_817	MA4-1	MA4-2	MIR5195
chr15	20993322	20995483	ma4_818	MA4-5	MA4-3	LONRF2P3
chr15	22000019	22002171	ma4_819	MA4-5	MA4-3	LONRF2P4
chr15	31555728	31560706	ma4_820	MA4-2	MA4-1	LOC283710
chr15	31726580	31729125	ma4_821	MA4-2	MA4-3	UBE2CP4
chr15	34625789	34626716	ma4_822	MA4-3	MA4-3	SLC12A6
chr15	38942063	38946046	ma4_823	MA4-2	MA4-3	LINC02694
chr15	39718552	39723765	ma4_824	MA4-5	MA4-4	THBS1
chr15	40214967	40218241	ma4_825	MA4-4	MA4-3	GPR176
chr15	40389085	40394111	ma4_826	MA4-5	MA4-1	BMF
chr15	40626349	40627471	ma4_827	MA4-5	MA4-3	RNA5SP392
chr15	41987295	41989480	ma4_828	MA4-1	MA4-1	MIR626
chr15	42069182	42076751	ma4_829	MA4-4	MA4-3	MAPKBP1
chr15	42078832	42089642	ma4_830	MA4-5	MA4-3	MAPKBP1
chr15	42217831	42223188	ma4_831	MA4-4	MA4-4	EHD4-AS1
chr15	42225330	42233641	ma4_832	MA4-2	MA4-4	EHD4-AS1
chr15	42258482	42260792	ma4_833	MA4-5	MA4-1	EHD4
chr15	43205805	43206263	ma4_834	MA4-5	MA4-4	TTBK2
chr15	43206340	43208424	ma4_835	MA4-5	MA4-3	TTBK2
chr15	43414296	43416034	ma4_836	MA4-1	MA4-4	RPS3AP47
chr15	45075902	45078054	ma4_837	MA4-1	MA4-5	TRIM69
chr15	45339958	45342036	ma4_838	MA4-3	MA4-4	LOC100422669
chr15	45457998	45460257	ma4_839	MA4-1	MA4-5	SHF
chr15	49086105	49088115	ma4_840	MA4-5	MA4-4	CEP152
chr15	50343651	50362211	ma4_841	MA4-5	MA4-4	ATP8B4
chr15	50387388	50395243	ma4_842	MA4-5	MA4-4	ATP8B4
chr15	50399002	50403075	ma4_843	MA4-5	MA4-4	ATP8B4
chr15	50424126	50429169	ma4_844	MA4-5	MA4-4	ATP8B4
chr15	52023226	52025483	ma4_845	MA4-1	MA4-5	LYSMD2
chr15	52273192	52275170	ma4_846	MA4-1	MA4-5	LEO1
chr15	55558973	55559983	ma4_847	MA4-1	MA4-4	RAB27A
chr15	57178404	57180497	ma4_848	MA4-1	MA4-5	TCF12
chr15	57409262	57415619	ma4_849	MA4-3	MA4-3	TCF12
chr15	57713006	57715179	ma4_850	MA4-3	MA4-3	RNU6-844P
chr15	58623396	58625487	ma4_851	MA4-1	MA4-4	LIPC
chr15	58701778	58704896	ma4_852	MA4-3	MA4-3	LIPC
chr15	58743889	58752749	ma4_853	MA4-3	MA4-4	LIPC
chr15	58764367	58770739	ma4_854	MA4-1	MA4-3	LIPC-AS1
chr15	58809171	58815398	ma4_855	MA4-1	MA4-4	LIPC-AS1
chr15	58842846	58848829	ma4_856	MA4-3	MA4-3	LIPC-AS1
chr15	64184294	64186626	ma4_857	MA4-2	MA4-4	MIR422A
chr15	64720214	64723503	ma4_858	MA4-1	MA4-4	ZNF609
chr15	65183698	65188636	ma4_859	MA4-2	MA4-1	ANKDD1A
chr15	67371998	67415579	ma4_860	MA4-2	MA4-1	SMAD3
chr15	68516496	68518558	ma4_861	MA4-5	MA4-2	CLN6
chr15	69108969	69110733	ma4_862	MA4-2	MA4-1	ANP32A
chr15	70619577	70621694	ma4_863	MA4-5	MA4-3	RNU6-745P
chr15	70783656	70785842	ma4_864	MA4-1	MA4-4	LINC02205
chr15	75396758	75404072	ma4_865	MA4-5	MA4-4	LOC100128721
chr15	75416065	75418671	ma4_866	MA4-5	MA4-4	LOC100128721
chr15	75991901	75999140	ma4_867	MA4-5	MA4-4	CSPG4
chr15	76050304	76052155	ma4_868	MA4-3	MA4-1	MIR4313
chr15	78176805	78184257	ma4_869	MA4-4	MA4-4	CSPG4P13
chr15	78339052	78345130	ma4_870	MA4-1	MA4-3	TBC1D2B
chr15	78346540	78356022	ma4_871	MA4-2	MA4-3	TBC1D2B
chr15	78361023	78362714	ma4_872	MA4-2	MA4-4	TBC1D2B
chr15	79047456	79054612	ma4_873	MA4-4	MA4-1	LOC646938
chr15	80766129	80768402	ma4_874	MA4-3	MA4-4	ARNT2
chr15	80781261	80784527	ma4_875	MA4-3	MA4-4	LOC101929586
chr15	82823658	82825659	ma4_876	MA4-2	MA4-1	DNM1P38
chr15	83500304	83502438	ma4_877	MA4-5	MA4-5	WHAMM
chr15	83512473	83514576	ma4_878	MA4-4	MA4-5	WHAMM
[truncated: 551 more rows]
