# Supplementary material for: MLL-AF4 cooperates with PAF1 and FACT to drive high-density enhancer interactions in leukemia
Source: Nat Commun. 2023 Aug 25;14:5208. doi: 10.1038/s41467-023-40981-9 (PMC10457349; doi:10.1038/s41467-023-40981-9)
Supplement: Supplementary file 5 — Supplementary Data 2 [file 41467_2023_40981_MOESM5_ESM.xlsx]

## Sheet: Supplementary Data 2
PROTID	DEFLINE	MLL_IP_NUMPEPSTOT	MLL_IP_NUMPEPSUNIQ	MLL_IP_NUMSPECSTOT	MLL_IP_NUMSPECSUNIQ	MLL_IP_NUMSPECSADJ
Q03164	Histone-lysine N-methyltransferase 2A OS=Homo sapiens OX=9606 GN=KMT2A PE=1 SV=5	46	45	740	737	740
A6NEM2	Host cell factor 1 OS=Homo sapiens OX=9606 GN=HCFC1 PE=1 SV=2	40	39	326	314	326
P52732	Kinesin-like protein KIF11 OS=Homo sapiens OX=9606 GN=KIF11 PE=1 SV=2	32	32	114	114	114
P07437	Tubulin beta chain OS=Homo sapiens OX=9606 GN=TUBB PE=1 SV=2	24	4	144	20	107
A0A0G2JIW1	Heat shock 70 kDa protein 1B OS=Homo sapiens OX=9606 GN=HSPA1B PE=1 SV=1	23	13	106	57	95
P78527	DNA-dependent protein kinase catalytic subunit OS=Homo sapiens OX=9606 GN=PRKDC PE=1 SV=3	50	50	83	83	83
P68363	Tubulin alpha-1B chain OS=Homo sapiens OX=9606 GN=TUBA1B PE=1 SV=1	19	2	117	14	80
Q15208	Serine\threonine-protein kinase 38 OS=Homo sapiens OX=9606 GN=STK38 PE=1 SV=1	18	14	63	52	62
E9PKE3	Heat shock cognate 71 kDa protein OS=Homo sapiens OX=9606 GN=HSPA8 PE=1 SV=1	24	18	73	40	58
O14744	Protein arginine N-methyltransferase 5 OS=Homo sapiens OX=9606 GN=PRMT5 PE=1 SV=4	15	7	48	29	48
Q71U36	Tubulin alpha-1A chain OS=Homo sapiens OX=9606 GN=TUBA1A PE=1 SV=1	19	2	111	8	44
Q08211	ATP-dependent RNA helicase A OS=Homo sapiens OX=9606 GN=DHX9 PE=1 SV=4	22	22	42	42	42
A0A3B3ITZ9	Thyroid hormone receptor-associated protein 3 OS=Homo sapiens OX=9606 GN=THRAP3 PE=1 SV=1	11	11	36	36	36
P68371	Tubulin beta-4B chain OS=Homo sapiens OX=9606 GN=TUBB4B PE=1 SV=1	24	1	132	4	29
E7EQ64	Trypsin-1 OS=Homo sapiens OX=9606 GN=PRSS1 PE=1 SV=1	3	2	30	19	29
P04350	Tubulin beta-4A chain OS=Homo sapiens OX=9606 GN=TUBB4A PE=1 SV=2	21	2	115	4	25
P11388	DNA topoisomerase 2-alpha OS=Homo sapiens OX=9606 GN=TOP2A PE=1 SV=3	15	15	24	24	24
A0A075B6P5	Immunoglobulin kappa variable 2-28 OS=Homo sapiens OX=9606 GN=IGKV2-28 PE=3 SV=1	1	1	20	20	20
O15294	UDP-N-acetylglucosamine--peptide N-acetylglucosaminyltransferase 110 kDa subunit OS=Homo sapiens OX=9606 GN=OGT PE=1 SV=3	15	15	37	37	20
O15294-3	Isoform 1 of UDP-N-acetylglucosamine--peptide N-acetylglucosaminyltransferase 110 kDa subunit OS=Homo sapiens OX=9606 GN=OGT	15	15	37	37	20
P46821	Microtubule-associated protein 1B OS=Homo sapiens OX=9606 GN=MAP1B PE=1 SV=2	10	10	19	19	19
A0A7I2V3E1	Poly [ADP-ribose] polymerase OS=Homo sapiens OX=9606 GN=PARP1 PE=1 SV=1	10	10	18	18	18
Q9BQA1	Methylosome protein 50 OS=Homo sapiens OX=9606 GN=WDR77 PE=1 SV=1	7	7	17	17	17
Q9Y230	RuvB-like 2 OS=Homo sapiens OX=9606 GN=RUVBL2 PE=1 SV=3	10	10	17	17	17
P98175	RNA-binding protein 10 OS=Homo sapiens OX=9606 GN=RBM10 PE=1 SV=3	8	8	15	15	15
A0A7P0TAI0	78 kDa glucose-regulated protein OS=Homo sapiens OX=9606 GN=HSPA5 PE=1 SV=1	9	7	27	12	14
P15924	Desmoplakin OS=Homo sapiens OX=9606 GN=DSP PE=1 SV=3	9	9	14	14	14
A0A087WVQ9	Elongation factor 1-alpha OS=Homo sapiens OX=9606 GN=EEF1A1 PE=1 SV=2	6	6	13	13	13
P81605	Dermcidin OS=Homo sapiens OX=9606 GN=DCD PE=1 SV=2	3	3	13	13	13
P08238	Heat shock protein HSP 90-beta OS=Homo sapiens OX=9606 GN=HSP90AB1 PE=1 SV=4	7	7	12	12	12
Q92688	Acidic leucine-rich nuclear phosphoprotein 32 family member B OS=Homo sapiens OX=9606 GN=ANP32B PE=1 SV=1	7	3	15	6	12
Q9Y5Z7	Host cell factor 2 OS=Homo sapiens OX=9606 GN=HCFC2 PE=1 SV=1	8	7	24	12	12
Q9Y5B9	FACT complex subunit SPT16 OS=Homo sapiens OX=9606 GN=SUPT16H PE=1 SV=1	6	6	11	11	11
A0A286YF22	D-3-phosphoglycerate dehydrogenase OS=Homo sapiens OX=9606 GN=PHGDH PE=1 SV=1	5	5	10	10	10
O75533	Splicing factor 3B subunit 1 OS=Homo sapiens OX=9606 GN=SF3B1 PE=1 SV=3	6	6	10	10	10
Q13885	Tubulin beta-2A chain OS=Homo sapiens OX=9606 GN=TUBB2A PE=1 SV=1	20	1	106	2	10
A0A1W2PP35	Heterogeneous nuclear ribonucleoprotein U (Fragment) OS=Homo sapiens OX=9606 GN=HNRNPU PE=1 SV=1	6	6	10	10	10
Q8N163	Cell cycle and apoptosis regulator protein 2 OS=Homo sapiens OX=9606 GN=CCAR2 PE=1 SV=2	6	6	10	10	10
P04406	Glyceraldehyde-3-phosphate dehydrogenase OS=Homo sapiens OX=9606 GN=GAPDH PE=1 SV=3	5	5	9	9	9
A0A2R8Y6J3	60S ribosomal protein L5 (Fragment) OS=Homo sapiens OX=9606 GN=RPL5 PE=1 SV=1	5	5	9	9	9
P61978	Heterogeneous nuclear ribonucleoprotein K OS=Homo sapiens OX=9606 GN=HNRNPK PE=1 SV=1	6	6	9	9	9
Q9Y2H1	Serine\threonine-protein kinase 38-like OS=Homo sapiens OX=9606 GN=STK38L PE=1 SV=3	9	5	19	8	9
A0A1W2PQ43	Bcl-2-associated transcription factor 1 OS=Homo sapiens OX=9606 GN=BCLAF1 PE=1 SV=1	4	4	9	9	9
Q8IWY7	Tau-tubulin kinase OS=Homo sapiens OX=9606 GN=TTBK2 PE=1 SV=1	2	2	9	9	9
E9PCY7	Heterogeneous nuclear ribonucleoprotein H OS=Homo sapiens OX=9606 GN=HNRNPH1 PE=1 SV=1	5	5	8	8	8
A0A3B3IS06	Treacle protein (Fragment) OS=Homo sapiens OX=9606 GN=TCOF1 PE=1 SV=1	5	5	8	8	8
Q15365	Poly(rC)-binding protein 1 OS=Homo sapiens OX=9606 GN=PCBP1 PE=1 SV=2	6	4	9	6	8
Q15393	Splicing factor 3B subunit 3 OS=Homo sapiens OX=9606 GN=SF3B3 PE=1 SV=4	5	5	7	7	7
Q9BTT0	Acidic leucine-rich nuclear phosphoprotein 32 family member E OS=Homo sapiens OX=9606 GN=ANP32E PE=1 SV=1	4	4	7	7	7
O43719	HIV Tat-specific factor 1 OS=Homo sapiens OX=9606 GN=HTATSF1 PE=1 SV=1	3	3	6	6	6
A0A0R4J2E8	Matrin-3 OS=Homo sapiens OX=9606 GN=MATR3 PE=1 SV=1	5	3	6	3	6
A0A494C1K3	General transcription factor II-I OS=Homo sapiens OX=9606 GN=GTF2I PE=1 SV=1	5	5	6	6	6
H0YN26	Acidic leucine-rich nuclear phosphoprotein 32 family member A OS=Homo sapiens OX=9606 GN=ANP32A PE=1 SV=1	6	2	12	3	6
A0A7P0MNE9	Trypsin-3 OS=Homo sapiens OX=9606 GN=PRSS3 PE=1 SV=1	2	2	5	5	5
Q96KR1	Zinc finger RNA-binding protein OS=Homo sapiens OX=9606 GN=ZFR PE=1 SV=2	3	3	5	5	5
A0A7I2V2K5	Nascent polypeptide-associated complex subunit alpha OS=Homo sapiens OX=9606 GN=NACA PE=1 SV=1	4	4	5	5	5
H0YMW4	Annexin OS=Homo sapiens OX=9606 GN=ANXA2 PE=1 SV=2	3	3	5	5	5
P61247	40S ribosomal protein S3a OS=Homo sapiens OX=9606 GN=RPS3A PE=1 SV=2	5	5	5	5	5
A6NHL2	Tubulin alpha chain-like 3 OS=Homo sapiens OX=9606 GN=TUBAL3 PE=1 SV=2	6	2	20	3	5
F8VZX2	Poly(rC)-binding protein 2 OS=Homo sapiens OX=9606 GN=PCBP2 PE=1 SV=1	5	3	7	4	5
Q15717	ELAV-like protein 1 OS=Homo sapiens OX=9606 GN=ELAVL1 PE=1 SV=2	3	3	5	5	5
Q9Y4B6	DDB1- and CUL4-associated factor 1 OS=Homo sapiens OX=9606 GN=DCAF1 PE=1 SV=3	4	4	5	5	5
Q5D862	Filaggrin-2 OS=Homo sapiens OX=9606 GN=FLG2 PE=1 SV=1	2	2	4	4	4
A0A1X7SBZ2	RNA helicase OS=Homo sapiens OX=9606 GN=DDX17 PE=1 SV=1	2	1	5	2	4
Q9Y265	RuvB-like 1 OS=Homo sapiens OX=9606 GN=RUVBL1 PE=1 SV=1	2	2	4	4	4
E9PJH4	40S ribosomal protein S3 OS=Homo sapiens OX=9606 GN=RPS3 PE=1 SV=1	2	2	4	4	4
Q9Y6Q2	Stonin-1 OS=Homo sapiens OX=9606 GN=STON1 PE=1 SV=2	1	1	4	4	4
P34931	Heat shock 70 kDa protein 1-like OS=Homo sapiens OX=9606 GN=HSPA1L PE=1 SV=2	12	1	57	4	4
P14923	Junction plakoglobin OS=Homo sapiens OX=9606 GN=JUP PE=1 SV=3	3	3	4	4	4
P31944	Caspase-14 OS=Homo sapiens OX=9606 GN=CASP14 PE=1 SV=2	3	3	4	4	4
Q15293	Reticulocalbin-1 OS=Homo sapiens OX=9606 GN=RCN1 PE=1 SV=1	3	3	4	4	4
H0YMF9	WD repeat-containing protein 61 OS=Homo sapiens OX=9606 GN=WDR61 PE=1 SV=1	2	2	3	3	3
E9PKF6	Serine\threonine-protein phosphatase 6 regulatory subunit 3 OS=Homo sapiens OX=9606 GN=PPP6R3 PE=1 SV=1	2	2	3	3	3
P10599	Thioredoxin OS=Homo sapiens OX=9606 GN=TXN PE=1 SV=3	1	1	3	3	3
P54652	Heat shock-related 70 kDa protein 2 OS=Homo sapiens OX=9606 GN=HSPA2 PE=1 SV=1	8	2	36	3	3
P16402	Histone H1.3 OS=Homo sapiens OX=9606 GN=H1-3 PE=1 SV=2	2	2	3	3	3
P15927	Replication protein A 32 kDa subunit OS=Homo sapiens OX=9606 GN=RPA2 PE=1 SV=1	3	3	3	3	3
B1AK88	F-actin-capping protein subunit beta OS=Homo sapiens OX=9606 GN=CAPZB PE=1 SV=1	2	2	3	3	3
E9PMI6	Chloride channel, nucleotide sensitive 1A OS=Homo sapiens OX=9606 GN=CLNS1A PE=1 SV=1	2	2	3	3	3
P42285	Exosome RNA helicase MTR4 OS=Homo sapiens OX=9606 GN=MTREX PE=1 SV=3	2	2	3	3	3
A0A494C0D6	Four and a half LIM domains protein 1 OS=Homo sapiens OX=9606 GN=FHL1 PE=1 SV=1	2	2	3	3	3
Q13151	Heterogeneous nuclear ribonucleoprotein A0 OS=Homo sapiens OX=9606 GN=HNRNPA0 PE=1 SV=1	1	1	2	2	2
A0A0G2JLI4	DEAD box protein 5 OS=Homo sapiens OX=9606 GN=DDX5 PE=1 SV=2	2	1	4	1	2
Q05BE5	ATP-dependent RNA helicase DHX33 OS=Homo sapiens OX=9606 GN=DHX33 PE=1 SV=1	2	2	2	2	2
A0A087WTP3	Far upstream element-binding protein 2 OS=Homo sapiens OX=9606 GN=KHSRP PE=1 SV=1	2	2	2	2	2
Q9NZT1	Calmodulin-like protein 5 OS=Homo sapiens OX=9606 GN=CALML5 PE=1 SV=2	2	2	2	2	2
A0A0B4J1Z1	Serine\arginine-rich-splicing factor 7 OS=Homo sapiens OX=9606 GN=SRSF7 PE=1 SV=1	1	1	2	2	2
A0A2R8YG52	Girdin (Fragment) OS=Homo sapiens OX=9606 GN=CCDC88A PE=1 SV=1	1	1	2	2	2
P20930	Filaggrin OS=Homo sapiens OX=9606 GN=FLG PE=1 SV=3	1	1	2	2	2
Q5VZP5	Serine\threonine\tyrosine-interacting-like protein 2 OS=Homo sapiens OX=9606 GN=STYXL2 PE=2 SV=1	1	1	2	2	2
E9PHS0	Glutathione S-transferase LANCL1 (Fragment) OS=Homo sapiens OX=9606 GN=LANCL1 PE=1 SV=1	1	1	2	2	2
A0A024R7W5	YTH domain family, member 3, isoform CRA_a OS=Homo sapiens OX=9606 GN=YTHDF3 PE=1 SV=1	1	1	2	2	2
Q9BUF5	Tubulin beta-6 chain OS=Homo sapiens OX=9606 GN=TUBB6 PE=1 SV=1	10	1	53	1	2
A0A0J9YYC8	Trypsin-2 OS=Homo sapiens OX=9606 GN=PRSS2 PE=1 SV=1	2	1	12	1	2
A0A7I2V699	Nucleolin OS=Homo sapiens OX=9606 GN=NCL PE=1 SV=1	2	2	2	2	2
B1AHB1	DNA replication licensing factor MCM5 OS=Homo sapiens OX=9606 GN=MCM5 PE=1 SV=1	2	2	2	2	2
A0A499FJI4	RCR-type E3 ubiquitin transferase OS=Homo sapiens OX=9606 GN=MYCBP2 PE=1 SV=2	1	1	1	1	1
A0A590UJ29	Disks large homolog 1 OS=Homo sapiens OX=9606 GN=DLG1 PE=1 SV=1	1	1	1	1	1
H3BQE6	Puratrophin-1 (Fragment) OS=Homo sapiens OX=9606 GN=PLEKHG4 PE=1 SV=1	1	1	1	1	1
H7C5L8	Apoptosis-stimulating of p53 protein 2 (Fragment) OS=Homo sapiens OX=9606 GN=TP53BP2 PE=1 SV=1	1	1	1	1	1
Q9NSB4	Keratin, type II cuticular Hb2 OS=Homo sapiens OX=9606 GN=KRT82 PE=1 SV=3	1	1	1	1	1
P0C7T5	Ataxin-1-like OS=Homo sapiens OX=9606 GN=ATXN1L PE=1 SV=1	1	1	1	1	1
Q96QD9	UAP56-interacting factor OS=Homo sapiens OX=9606 GN=FYTTD1 PE=1 SV=3	1	1	1	1	1
G3V5L5	Protein arginine N-methyltransferase 5 (Fragment) OS=Homo sapiens OX=9606 GN=PRMT5 PE=1 SV=8	8	1	19	1	1
M0R1C8	Zinc finger protein 324A (Fragment) OS=Homo sapiens OX=9606 GN=ZNF324 PE=1 SV=1	1	1	1	1	1
A0A494C0J2	Zinc finger protein 136 OS=Homo sapiens OX=9606 GN=ZNF136 PE=1 SV=1	1	1	1	1	1
Q13129	Zinc finger protein Rlf OS=Homo sapiens OX=9606 GN=RLF PE=1 SV=2	1	1	1	1	1
Q53RT3	Retroviral-like aspartic protease 1 OS=Homo sapiens OX=9606 GN=ASPRV1 PE=1 SV=1	1	1	1	1	1
Q8NH06	Olfactory receptor 1P1 OS=Homo sapiens OX=9606 GN=OR1P1 PE=2 SV=2	1	1	1	1	1
B4DWJ3	ELL-associated factor 2 OS=Homo sapiens OX=9606 GN=EAF2 PE=1 SV=1	1	1	1	1	1
Q9H009	Nascent polypeptide-associated complex subunit alpha-2 OS=Homo sapiens OX=9606 GN=NACA2 PE=1 SV=1	1	1	1	1	1
E9PI60	Bromodomain and PHD finger-containing protein 3 OS=Homo sapiens OX=9606 GN=BRPF3 PE=1 SV=1	1	1	1	1	1
D6RIZ0	Pentatricopeptide repeat-containing protein 2, mitochondrial OS=Homo sapiens OX=9606 GN=PTCD2 PE=1 SV=1	1	1	1	1	1
M0R391	Pleckstrin homology domain-containing family G member 2 (Fragment) OS=Homo sapiens OX=9606 GN=PLEKHG2 PE=1 SV=8	1	1	1	1	1
P35580	Myosin-10 OS=Homo sapiens OX=9606 GN=MYH10 PE=1 SV=3	1	1	1	1	1
Q8N9P6	Uncharacterized protein C9orf163 OS=Homo sapiens OX=9606 GN=C9orf163 PE=2 SV=1	1	1	1	1	1
A0A0B4J269	G_PROTEIN_RECEP_F1_2 domain-containing protein OS=Homo sapiens OX=9606 PE=1 SV=1	16	0	90	0	0
Q58FF8	Putative heat shock protein HSP 90-beta 2 OS=Homo sapiens OX=9606 GN=HSP90AB2P PE=1 SV=2	2	0	3	0	0
A0A087WT78	Endoplasmin OS=Homo sapiens OX=9606 GN=HSP90B1 PE=1 SV=1	1	0	2	0	0
E9PCY5	DNA topoisomerase 2 (Fragment) OS=Homo sapiens OX=9606 GN=TOP2B PE=1 SV=1	4	0	7	0	0
A0A7I2V2U7	Nucleolin OS=Homo sapiens OX=9606 GN=NCL PE=1 SV=1	1	0	1	0	0
Q8N1N4	Keratin, type II cytoskeletal 78 OS=Homo sapiens OX=9606 GN=KRT78 PE=1 SV=2	2	0	9	0	0
B3KM87	Matrin-3 OS=Homo sapiens OX=9606 GN=MATR3 PE=1 SV=1	2	0	3	0	0
