# Supplementary material for: MLL-AF4 cooperates with PAF1 and FACT to drive high-density enhancer interactions in leukemia
Source: Nat Commun. 2023 Aug 25;14:5208. doi: 10.1038/s41467-023-40981-9 (PMC10457349; doi:10.1038/s41467-023-40981-9)
Supplement: Supplementary file 7 — Source Data [file 41467_2023_40981_MOESM7_ESM.xlsx]

## Sheet: Fig 2e
ChIP-qPCR
	H3K27ac ChIP (% Input)
	SEM control			SEM MLL-AF4 KD			RS4;11 control			RS4;11 MLL-AF4 KD
Target	Replicate 1	Replicate 2	Replicate 3	Replicate 1	Replicate 2	Replicate 3	Replicate 1	Replicate 2	Replicate 3	Replicate 1	Replicate 2	Replicate 3
ARID1B SEM enhancer	0.351876	0.1483	0.282659	0.135661	0.0344262	0.156705	0.084472	0.0274677	0.0886486	0.0535556	0.0113074	0.0316291
ARID1B RS4;11 enhancer	0.0334671	0.0362259	0.0174098	0.0691259	0.039511	0.023448	1.60292	0.626402	1.50183	1.15266	0.426896	0.857421
GNAQ common enhancer	0.954505	0.852848	0.501363	0.430046	0.390176	0.111401	0.832431	1.20549	0.444366	0.483583	0.554927	0.268614
GNAQ SEM enhancer	1.57789	1.48869	0.786847	0.388162	0.430352	0.111326	0.0564446	0.0620328	0.0042455	0.0548123	0.0322137	0.00387513
MEF2C SEM enhancer	0.529524	0.545541	0.269774	0.275714	0.253302	0.0655909	0.102377	0.141065	0.0231843	0.0801569	0.0814872	0.0125723
control	0.0417057	0.00468099	0.0371373	0.0819858	0.005416	0.0301992	0.0447654	0.00785215	0.0390416	0.0474	0.00585171	0.0293813

## Sheet: Fig 3c
Colloidal blue-stained SDS-PAGE

## Sheet: Fig 3d
Western blot

## Sheet: Fig 3e
Silver stain and western blot

## Sheet: Fig 3k
		ChIP-qPCR
	TetR (FS2) ChIP (% Input)		TetR (FS2) ChIP (% Input)				TetR (FS2) ChIP (% Input)								TetR (FS2) ChIP (% Input)							TetR (FS2) ChIP (% Input)								TetR (FS2) ChIP (% Input)
			TetR mESC				TetR-CXXC mESC				TetR-CXXC mESC + doxycycline				TetR-ENL mESC							TetR-PAF1 mESC				TetR-PAF1 mESC + doxycycline				TetR-DOT1L mESC			TetR-DOT1L mESC + doxycycline
		Target	Replicate 1	Replicate 2	Replicate 3	Replicate 4	Replicate 1	Replicate 2	Replicate 3	Replicate 4	Replicate 1	Replicate 2	Replicate 3	Replicate 4	Replicate 1	Replicate 2	Replicate 3					Replicate 1	Replicate 2	Replicate 3	Replicate 4	Replicate 1	Replicate 2			Replicate 1	Replicate 2	Replicate 3	Replicate 1	Replicate 2	Replicate 3
		TetO -5kb	0.0388594	0.0554049	0.0619446	0.0544781	0.047712	0.0410108	0.023488	0.0530349	0.042518	0.0135039	0.0199557	0.0144365	0.00607325	0.00637053	0.015793					0.00798365				0.0054984					0.00251697	0.00348895		0.00484696	0.00372703
		TetO -1kb	0.55905	0.600761	1.02004	0.99669	0.507227	0.790342	0.392999	0.748525	0.0896162	0.0180434	0.0319451	0.021121	0.288696	0.260496	0.285858					0.238826	0.0754286	0.0471868	0.0992047	0.00522412	0			0.078539	0.22209	0.125802	0	0.0120673	0.00370093
		TetO -0.5kb	0.867911	1.10501	1.23501	2.13503	0.778891	1.67478	0.803319	1.48583	0.0613541	0.0235685	0.0181672	0.0159082	0.5413	0.644507	0.744316					0.472212	0.209752	0.168216	0.23604	0.00470231	0.001327			0.188144	0.548919	0.391577	0.001777	0.00809776	0.00513428
		TetO	18.5342	20.1211	18.3348	31.3695	17.4512	20.72	12.8911	9.78686	0.115361	0.0529102	0.0333177	0.0309603	10.2599	10.0526	6.9322					7.05978	4.94252	4.34331	6.64032	0.0083342	0.000567			3.68339	7.64095	4.75588	0.01288	0.0134153	0.00970529
		TetO +0.5kb		2.00867		2.97002	1.48703	2.68184	1.76455	1.70697	0.0434577	0.0193565	0.0223995	0.0144152	0.885113	1.25073	1.23034					0.567974	0.557356	0.14479	0.316919	0.0101428	0.00142			0.320538	0.631485	0.385611	0.005043	0.00568958	0.00579272
		TetO +1kb		0.91194		1.05288	0.58114	1.37405	0.987088	1.05585	0.0274154	0.0409539	0.0260259	0.0166765	0.301028	0.408999	0.351705					0.207634	0.150318	0.0770675	0.149172	0.00979785	0			0.001588	0.292984	0.15856	0.110396	0.00461061	0.0024434
		TetO +5kb		0.0260958		0.0595267	0.0293762	0.0402819	0.0149125	0.0345846	0.0193562	0.0221294	0.0161603	0.0122314								0.0133269				0.00337737				0.00245	0.00544213	0.00274819	0.002581	0.0061054	0.00427611
	Enl ChIP (% Input)		Enl ChIP (% Input)				Enl ChIP (% Input)								Enl ChIP (% Input)							Enl ChIP (% Input)								Enl ChIP (% Input)
			TetR mESC				TetR-CXXC mESC				TetR-CXXC mESC + doxycycline				TetR-ENL mESC				TetR-ENL mESC + doxycycline			TetR-PAF1 mESC				TetR-PAF1 mESC + doxycycline				TetR-DOT1L mESC			TetR-DOT1L mESC + doxycycline
		Target	Replicate 1	Replicate 2	Replicate 3	Replicate 4	Replicate 1	Replicate 2	Replicate 3		Replicate 1	Replicate 2	Replicate 3		Replicate 1	Replicate 2	Replicate 3	Replicate 4	Replicate 1	Replicate 2	Replicate 3	Replicate 1	Replicate 2	Replicate 3		Replicate 1	Replicate 2	Replicate 3		Replicate 1	Replicate 2		Replicate 1	Replicate 2
		TetO -5kb				0.002566	0.00094919	0.00123154	0.00362807		0.00239155	0.00156053	0.0093193		0.00193159	0.00369804	0.00250621					0.000603998	0.00217709	0.00298083		0	0.00174891	0.00128429		0.00081942	0.0008096		0.00045441	0.00212761
		TetO -1kb	0.00182685	0.0300994	0.00059833	0.000437	0	0	0		0	0	0		0.074324	0.0697226	0.07707	0.28947	0.0855592	0.0592537	0.00390107	0	0.00349664	0.00874093		0.003616	0.00275522	0.00519214		0.00191054	0.00073158		0.00067172	0.00025551
		TetO -0.5kb	0.00258908	0.00378922	0.00059833	0.001448	0.00415893	0.00249306	0.00191522		0.0113857	0.00721964	0.0060554		0.235104	0.26456	0.273538	0.28947	0.00656827	0.00820606	0.00390107	0.004349	0.00824659	0.00429396		0.001715	0.00147594	0		0.00190515	0.00146483		0.00069135	0.00116956
		TetO	0.0141209	0.00291576	0.00081873	0.001047	0.00242984	0.00310737	0.00464924		0.00434057	0.00261253	0.00493786		6.84114	6.61711	5.46003	4.47013	0.0907124	0.00552423	0.00256024	0.158142	0.102405	0.10927		0.001812	0.00319479	0.00220368		0.0375226	0.0318905		0.00191455	0
		TetO +0.5kb	0.0015951	0.00227393	0.00056012	0.001911	0.00097899	0.00348688	0.00148893		0.00212577	0.00357038	0.0067788		1.32067			0.456832	0.01508	0.00454668	0.00528247	0.005149	0.00898395	0.0044096		0.001754	0.00219772	0.00199836		0.00421201	0.00230784		0.00117894	0.00159262
		TetO +1kb		0.00237161	0.00068506	0.00531	0.00194638	0.00140056	0.00164397		0.00325443	0.00163598	0.00240558		0.251606			0.182863	0.0338505	0.00210787	0.00412944	0	0.00579084	0.00151685		0	0.0009984	0.00077369		0.00232012	0.00045538		0	0.0008264
		TetO +5kb				0.002051	0.00155396	0.00091196	0		0	0.0025819	0.00127819									0	0.00046656	0.00387815		0	0.0022047	0.00218394		0.00109962	0.00044756		0.00084756	0
	Paf1 ChIP (% Input)		Paf1 ChIP (% Input)				Paf1 ChIP (% Input)								Paf1 ChIP (% Input)							Paf1 ChIP (% Input)								Paf1 ChIP (% Input)
			TetR mESC				TetR-CXXC mESC				TetR-CXXC mESC + doxycycline				TetR-ENL mESC				TetR-ENL mESC + doxycycline			TetR-PAF1 mESC				TetR-PAF1 mESC + doxycycline				TetR-DOT1L mESC			TetR-DOT1L mESC + doxycycline
		Target	Replicate 1	Replicate 2	Replicate 3	Replicate 4	Replicate 1	Replicate 2	Replicate 3		Replicate 1	Replicate 2	Replicate 3		Replicate 1	Replicate 2	Replicate 3		Replicate 1	Replicate 2	Replicate 3	Replicate 1	Replicate 2	Replicate 3	Replicate 4	Replicate 1	Replicate 2	Replicate 3	Replicate 4	Replicate 1	Replicate 2		Replicate 1	Replicate 2
		TetO -5kb	0.0125339		0.00345058		0.00199923	0.0121577	0.00193146		0.00298922	0.00748197	0.00409124		0.0127815	0.00967258	0.00154814		0.0189421	0.0143801	0.00371316	0.00985923	0.00406206	0.00464105	0.00538512	0.0115153	0.00885758	0.008129	0.00936321		0.0180894			0.0118245
		TetO -1kb		0.0123493	0.0019979	0.006834	0.00978605	0.00664024	0.00371755		0.0135411	0.00550612	0.00857603		0.0250237	0.00487826	0.0142897		0.0500221	0.00851459	0.0149704	0.0852983	0.0367272	0.0428959	0.0354073	0.0186848	0.0111111	0.0110977	0.0102178	0.000637	0.0177727		0	0.0035613
		TetO -0.5kb	0.0127947	0.0123493	0.00234405	0.001122	0.00104707	0.0061248	0.00442841		0.00368514	0.00550092	0.00688884		0.0349626	0.00487826	0.00704014		0.0174065	0.00851459	0.00496914	0.197217	0.108384	0.144093	0.0769694	0.0100816	0.00729516	0.0071878	0.00791993	0.004604	0.0114272		0.002597	0.0182898
		TetO	0.00632292	0.00625925	0	0.001721	0.00503864	0.0387225	0.0411375		0	0.00302205	0.00713194		0.210491	0.0920106	0.0742618		0.00936116	0.00462556	0.00153801	4.88064	2.77415	3.5104	3.13304	0.0252876	0.0161315	0.0258579	0.0154368	0.05717	0.0273977		0.003379	0.0123917
		TetO +0.5kb	0.00369603	0.00435876	0.00118601	0.002055	0.00142904	0.00682717	0.00545273		0.00088702	0.00477546	0.00733534		0.0453274	0.0111069	0.0104964		0.0093503	0.00763789	0.00276009	0.320217	0.141233	0.214641	0.124975	0.00988925	0.00932035	0.0100994	0.00654757	0.003775	0.00678315		0.000335	0.00925502
		TetO +1kb	0.0114685	0.00543772	0.00148721	0.003985	0.00191927	0.0014774	0.006718		0.00288942	0.00363675	0.00166534		0.0176702	0.00644926	0.0101277		0.00688303	0.0031361	0.00654863	0.104355	0.0391361	0.064235	0.0491588	0.0101745	0.0032806	0.00875237	0.00662967	0.00183	0.00875406		0.001501	0.0123386
		TetO +5kb	0.00314696		0.00079006		0.00222304	0.00325138	0.00596669		0.00113948	0.00367173	0.00268738		0.00496425	0.00347494	0.00019578		0.0072609	0.00221591	0.00238799	0.00668266	0.00739176	0.0035492	0.00463984	0.0106753	0.00388005	0.00494136	0.00491529	0.002141	0.00793856		0.000454	0.0131718
	Ssrp1 ChIP (% Input)		Ssrp1 ChIP (% Input)				Ssrp1 ChIP (% Input)								Ssrp1 ChIP (% Input)							Ssrp1 ChIP (% Input)								Ssrp1 ChIP (% Input)
			TetR mESC				TetR-CXXC mESC				TetR-CXXC mESC + doxycycline				TetR-ENL mESC				TetR-ENL mESC + doxycycline			TetR-PAF1 mESC				TetR-PAF1 mESC + doxycycline				TetR-DOT1L mESC			TetR-DOT1L mESC + doxycycline
		Target	Replicate 1	Replicate 2	Replicate 3		Replicate 1	Replicate 2	Replicate 3		Replicate 1	Replicate 2	Replicate 3		Replicate 1	Replicate 2	Replicate 3		Replicate 1	Replicate 2	Replicate 3	Replicate 1	Replicate 2	Replicate 3		Replicate 1	Replicate 2	Replicate 3		Replicate 1	Replicate 2		Replicate 1	Replicate 2
		TetO -5kb	0.0105564	0.0115561	0.0065379		0.00823423	0.00686285	0		0.0105207	0.012569	0		0.00700749	0.013224	0.0108544		0.00927438	0.0141665	0.0117197	0.00752705	0.0163696	0.0101838		0.00319867	0.012849	0.00848199		0.0202376	0.0157694		0.0142605	0.00776143
		TetO -1kb	0.0134438	0.00659943	0.00960855		0.00493481	0.0047334	0.0212555		0.0142748	0.0119319	0.0255673		0.00342428	0.00193933	0.00228187		0.00713074	0.00206873	0.00300559	0.0102813	0.00511503	0.00199908		0.0104348	0.00242269	0.00526593		0.00504803	0.00716452		0	0
		TetO -0.5kb	0.0145836	0.00879701	0.00601968		0.00522664	0.0029162	0.0198125		0.0197767	0.00640152	0.0266334		0.0160002	0.0231675	0.0202549		0.0180852	0.0194004	0.00834194	0.0182291	0.0412223	0.0203513		0.00169962	0.0104105	0.011626		0.0189718	0.0174294		0.00919645	0.00913229
		TetO	0.0227513	0.00585942	0.00868187		0.102617	0.0286497	0.158868		0.00974926	0.00937134	0.0200844		0.125198	0.0985548	0.082619		0.0105229	0.01011	0.0052377	0.145819	0.252897	0.145514		0.0014656	0.0087008	0.00694191		0.0681664	0.0546615		0.0154255	0.0116577
		TetO +0.5kb	0.0177244	0.0114056	0.0122373		0.01329	0.00673588	0.0598693		0.016304	0.0110705	0.0226729		0.0170629	0.0213662	0.0209776		0.0119552	0.00664844	0.00413592	0.0147562	0.0519199	0.0274145		0.00616085	0.00698756	0.00813371		0.0250859	0.0183269		0.0160321	0.00725889
		TetO +1kb	0.0140549	0.0122465	0.00646505		0.0102059	0.00718686	0.0414162		0.0172477	0.0162831	0.0211815		0.00851552	0.010553	0.0107177		0.0104703	0.00601418	0.00961239	0.00886343	0.026996	0.0156686		0.0045541	0.0110621	0.00819016		0.0114626	0.014334		0.00788004	0.0059675
		TetO +5kb	0.00945937	0.00889101	0.00407735		0.00464675	0.00281967	0.0171963		0.0210497	0.00429963	0.0323814		0.00775658	0.00733251	0.00684978		0.0116882	0.0082755	0.00419483	0.00210313	0.00819974	0.012919		0.00431322	0.0108147	0.0109257		0.0100133	0.0106317		0.0119606	0.00984529

## Sheet: Fig 4a
Western blot

## Sheet: Sup Fig 4d
ChIP-qPCR
	MLL ChIP (% Input)
	SEM control			SEM MLL-AF4 KD			RS4;11 control			RS4;11 MLL-AF4 KD
Target	Replicate 1	Replicate 2	Replicate 3	Replicate 1	Replicate 2	Replicate 3	Replicate 1	Replicate 2	Replicate 3	Replicate 1	Replicate 2	Replicate 3
ARID1B SEM enhancer	0.146564	0.0682091	0.113851	0.0297032	0.0127502	0.0141079	0.0195237	0.0160349	0.021773	0.0079845	0.00328324	0.00389633
ARID1B RS4;11 enhancer	0.0071706	0.003124	0.0008727	0.00589918	0.0073944	0.0026203	0.0995201	0.0482394	0.116519	0.0357309	0.0241048	0.0896955
GNAQ common enhancer	0.32724	0.147214	0.179169	0.116229	0.0543647	0.0935794	0.326067	0.17266	0.281668	0.108955	0.092947	0.213016
GNAQ SEM enhancer	0.534415	0.226786	0.325463	0.100121	0.0289606	0.0660147	0.0181352	0.0053418	0.0342877	0.004539	0.00138084	0.00389812
MEF2C SEM enhancer	0.182401	0.110537	0.149616	0.0543293	0.0265566	0.0670202	0.0257339	0.0237141	0.0499527	0.0095856	0.00983797	0.0240625
control	0.0051981	0.0020741	0.0037935	0.00694793	0.0028408	0.0034823	0.0043726	0.0005332	0.0029058	0.0041053	0.00134684	0.00454441
	AF4 ChIP (% Input)
	SEM control			SEM MLL-AF4 KD			RS4;11 control			RS4;11 MLL-AF4 KD
Target	Replicate 1	Replicate 2	Replicate 3	Replicate 1	Replicate 2	Replicate 3	Replicate 1	Replicate 2	Replicate 3	Replicate 1	Replicate 2	Replicate 3
ARID1B SEM enhancer	0.261875	0.0579823	0.152755	0.0169725	0.0075624	0.0128752	0.0388605	0.0038948	0.0165764	0.0084248	0.00271381	0.00738181
ARID1B RS4;11 enhancer	0.0074603	0.0022861	0.0088961	0.00685068	0.002186	0.0019934	0.345243	0.0522914	0.173639	0.076041	0.0238434	0.178011
GNAQ common enhancer	0.678289	0.177006	0.438648	0.0969899	0.0364389	0.0960038	0.804346	0.169967	0.489769	0.251298	0.0970532	0.382826
GNAQ SEM enhancer	1.26464	0.245457	0.670245	0.0959533	0.016557	0.0872264	0.0313353	0.0025134	0.0176199	0.0079561	0.0014907	0.00467489
MEF2C SEM enhancer	0.361775	0.111427	0.221777	0.0265891	0.010889	0.040721	0.0332821	0.0090729	0.036762	0.0056701	0.00187692	0.0230778
control	0.0078404	0.0009394	0.0032912	0.00644155	0.0007534	0.0027426	0.0088735	0.0002761	0.0033158	0.003588	0.00046738	0.0008863

## Sheet: Sup Fig 4h
qRT-PCR
Expression relative to NT for each cell type (%)
	H3K27ac ChIP (% Input)
	SEM control			SEM MLL-AF4 KD			RS4;11 control				RS4;11 MLL-AF4 KD
Target	Replicate 1	Replicate 2	Replicate 3	Replicate 1	Replicate 2	Replicate 3	Replicate 1	Replicate 2	Replicate 3	Replicate 4	Replicate 1	Replicate 2	Replicate 3	Replicate 4
ARID1B	110.01	98.6	92.19	57.858	52.6897	66.2116	143.412	86.1747	66.3423	121.968	35.8366	51.723	35.6292	52.868
CDK6	94.8859	102.435	102.884	70.5287	73.0257	77.3977	152.723	98.5076	49.5762	134.076	62.7554	63.0872	36.4293	100.311
GNAQ	101.94	96.79	101.34	69.6213	73.4727	75.5711	161.479	78.8259	52.6132	149.32	34.6538	41.4	24.9235	47.7414
MEF2C	111.91	94.23	94.82	63.1044	63.2811	80.9861	157.571	82.2478	60.3306	127.897	73.5003	80.3808	59.1443	102.07

## Sheet: Sup Fig 5d
ChIP-qPCR
	TetR (FS2) ChIP (% Input)								TetR (FS2) ChIP (% Input)						TetR (FS2) ChIP (% Input)
	TetR mESC (data from Fig 3k)				TetR mESC + doxycycline				TetR-RD1 mESC			TetR-RD1 mESC + doxcycyline			TetR-RD2 mESC			TetR-RD2 mESC + doxcycyline
Target	Replicate 1	Replicate 2	Replicate 3	Replicate 4	Replicate 1	Replicate 2	Replicate 3	Replicate 4	Replicate 1	Replicate 2		Replicate 1	Replicate 2		Replicate 1	Replicate 2		Replicate 1	Replicate 2
TetO -5kb	0.0388594	0.0554049	0.0619446	0.0544781	0.017963	0.0443927	0.0343006	0.0258716	0.012938	0.025718		0.0134228	0.0343553		0.0125959	0.0107456		0.0113599	0.0691173
TetO -1kb	0.55905	0.600761	1.02004	0.99669	0.0390353	0.0408435	0.0504718	0.0341416	0.360795	0.363348		0.0117588	0.0827505		0.49108	0.709001		0.0527543	0.0691173
TetO -0.5kb	0.867911	1.10501	1.23501	2.13503	0.0382535	0.0622196	0.0430915	0.0472436	0.287946	0.270444		0.0199021	0.0260977		0.897556	0.498971		0.0206012	0.00722162
TetO	18.5342	20.1211	18.3348	31.3695	0.0510157	0.106678	0.0732469	0.0530704	3.55751	3.68472		0.0211551	0.0557056		6.11149	4.59656		0.0505147	0.0141973
TetO +0.5kb		2.00867		2.97002	0.0290244		0.0578497	0.0387267	0.362016	0.368982		0.0140849	0.0218025		0.715405	0.580015		0.0208215	0.0173429
TetO +1kb		0.91194		1.05288	0.0277658		0.0581807	0.0297145	0.272975	0.193292		0.0131364	0.0388056		0.502935	0.580015		0.0229757	0.00882764
TetO +5kb		0.0260958		0.0595267	0.0244115		0.0336263	0.020215	0.00684256	0.00406931		0.0119966	0.0170441		0.0174697	0.00927857		0.00964634	0.00637302
	Ssrp1 ChIP (% Input)								Ssrp1 ChIP (% Input)						Ssrp1 ChIP (% Input)
	TetR mESC (data from Fig 3k)				TetR mESC + doxycycline				TetR-RD1 mESC			TetR-RD1 mESC + doxcycyline			TetR-RD2 mESC			TetR-RD2 mESC + doxcycyline
Target	Replicate 1	Replicate 2	Replicate 3		Replicate 1	Replicate 2			Replicate 1	Replicate 2	Replicate 3	Replicate 1	Replicate 2	Replicate 3	Replicate 1	Replicate 2	Replicate 3	Replicate 1	Replicate 2	Replicate 3
TetO -5kb	0.0105564	0.0115561	0.0065379		0.0085908	0.00307343			0.00511717	0.00644629	0.00813418	0.00444537	0.0129983	0.00949664	0.00774254	0.00356704	0.0295389	0.00203536	0.00291843	0.0083284
TetO -1kb	0.0134438	0.00659943	0.00960855		0.00546437	0.00709876			0	0	0.0110686	0	0	0.00252533	0	0	0.00742228	0	0	0.00133071
TetO -0.5kb	0.0145836	0.00879701	0.00601968		0.0102985	0.00092579			0.00711169	0.00574011	0.0203597	0.00479908	0.00774368	0.0136766	0.00787799	0.00502802	0.0689571	0.00739912	0.00455244	0.0137588
TetO	0.0227513	0.00585942	0.00868187		0.0150125	0.00298347			0.0329965	0.0221171	0.0739202	0.00428542	0.00731446	0.00877224	0.00965414	0.00685991	0.0192549	0.00347863	0.00394247	0.00647362
TetO +0.5kb	0.0177244	0.0114056	0.0122373		0.00984097	0.00574574			0.00807366	0.0102468	0.0160952	0.00568573	0.00583468	0.0108609	0.00560545	0.00565416	0.0210324	0.00576138	0.0051832	0.00429448
TetO +1kb	0.0140549	0.0122465	0.00646505		0.0109229	0.00394118			0.00459771	0.00486529	0.0166926	0.00763776	0.0106581	0.0113276	0.00435295	0.00191352	0.0406343	0.00387404	0.00447663	0.00606588
TetO +5kb	0.00945937	0.00889101	0.00407735		0.0067656	0.00744631			0.00232344	0.00170525	0.00841019	0.00391535	0.00293357	0.00875005	0.00689417	0.00398495	0.0305387	0.00189239	0.00196551	0.00738252
